# Supplementary material for: Effect of Influenza Vaccination of Children on Infection Rate in Hutterite Communities: Follow-Up Study of a Randomized Trial
Source: PLoS One. 2016 Dec 15;11(12):e0167281. doi: 10.1371/journal.pone.0167281 (PMC5157992; doi:10.1371/journal.pone.0167281)
Supplement: S1 Data — (XLSX) [file pone.0167281.s001.xlsx]

## Sheet: S1 Data
Sex	yrsenroll	entrytime	s1enroll	s2enroll	s3enroll	IGROUP1	IGROUP2	COLCHG	S1AGE	S2AGE	S3AGE	S1GROUP	S2GROUP	S3Group	S1_Preg	S2_Preg	S3_Preg	S1VACC	S1VACCR	S2VACCH	S2VACC	S3VACC	s1HADFLU	s1FluARes	s1FluBRes	s1Type	S2HADFLU	s2FluARes	s2FluBRes	s2Type	S3HADFLU	s3cdat2	s3FluARes	s3FluBRes	s3type	s3type2	s1ILI	s2ILI	s3ILI	s1HOSPVISIT	s1HOSPADM	s1HOSPDAYS	s2hospvisit	s2HOSPADM	s2HOSPDAYS	s3hospvisit	s3HOSPADM	s3HOSPDAYS	s1SEENER
0	1	1	1	0	0	1	1	0	45	46	47	3						0	0				0	0	0												0			0	0								0
0	1	1	1	0	0	1	1	0	14	15	16	2						0	0				0	0	0												0			0	0								0
0	1	1	1	0	0	1	1	0	44	45	46	3						0	0				0	0	0												0			0	0								0
1	1	1	1	0	0	1	1	0	14	15	16	2						0	0				0	0	0												0			0	0								0
0	1	1	1	0	0	1	1	0	12	13	14	2						0	0				0	0	0												0			0	0								0
1	1	1	1	0	0	1	1	0	10	11	12	2						0	0				0	0	0												0			0	0								0
0	1	1	1	0	0	1	1	0	9	10	11	2						0	0				0	0	0												0			0	0								0
0	1	1	1	0	0	1	1	0	46	47	48	3						0	0				0	0	0												0			0	0								0
0	1	1	1	0	0	1	1	0	20	21	22	3						0	0				0	0	0												0			0	0								0
0	1	1	1	0	0	1	1	0	17	18	19	3						0	0				0	0	0												1			0	0								0
1	1	1	1	0	0	1	1	0	14	15	16	2						0	0				0	0	0												0			0	0								0
0	1	1	1	0	0	1	1	0	22	23	24	3						0	0				0	0	0												0			0	0								0
0	1	1	1	0	0	1	1	0	29	30	31	3			1			0	0				0	0	0												0			0	0								0
0	1	1	1	0	0	1	1	0	6	7	8	2						0	0				0	0	0												0			0	0								0
0	1	1	1	0	0	1	1	0	0	1	2	1						0	0				0	0	0												0			0	0								0
0	1	1	1	0	0	1	1	0	33	34	35	3						0	0				0	0	0												0			0	0								0
0	1	1	1	0	0	1	1	0	10	11	12	1						0	0				0	0	0												0			0	0								0
1	1	1	1	0	0	1	1	0	9	10	11	2						0	0				0	0	0												0			0	0								0
0	1	1	1	0	0	1	1	0	7	8	9	2						0	0				0	0	0												0			0	0								0
0	1	1	1	0	0	1	1	0	4	5	6	2						0	0				0	0	0												0			0	0								0
0	1	1	1	0	0	1	1	0	1	2	3	1						0	0				0	0	0												0			0	0								0
1	1	1	1	0	0	1	1	0	70	71	72	1						1	1				0	0	0												0			0	0								0
0	1	1	1	0	0	1	1	0	72	73	74	1						1	1				1	1	0	unknown A											0			0	0								0
0	1	1	1	0	0	1	1	0	59	60	61	3						0	0				0	0	0												0			0	0								0
0	1	1	1	0	0	1	1	0	69	70	71	1						1	1				0	0	0												0			0	0								0
1	1	1	1	0	0	1	1	0	75	76	77	1						0	0				0	0	0												0			0	0								0
0	1	1	1	0	0	1	1	0	78	79	80	1						0	0				0	0	0												0			0	0								0
0	1	1	1	0	0	1	1	0	42	43	44	3						0	0				0	0	0												0			0	0								0
0	1	1	1	0	0	1	1	0	74	75	76	1						0	0				0	0	0												0			0	0								0
0	3	1	1	1	1	1	1	0	38	39	40	3	3	3				0	1	1	1	0	0	0	0		0	0	0		0		0	0			0	0	0	0	0		0	0			0		0
1	3	1	1	1	1	1	1	0	40	41	42	1	1	1				0	1	1	1	0	0	0	0		0	0	0		0		0	0			0	0	0	0	0		0	0			0		0
0	3	1	1	1	1	1	1	0	16	17	18	3	3	3				0	1	1	1	0	0	0	0		0	0	0		0		0	0			0	0	0	0	0		0	0			0		0
1	3	1	1	1	1	1	1	0	14	15	16	2	2	3				0	0	1	0	0	0	0	0		0	0	0		0		0	0			0	0	0	0	0		0	0			0		0
1	3	1	1	1	1	1	1	0	12	13	14	2	2	2				0	0	1	0	0	0	0	0		0	0	0		0		0	0			0	0	0	0	0		0	0			0		0
0	3	1	1	1	1	1	1	0	8	9	10	2	2	2				0	0	1	0	0	0	0	0		0	0	0		0		0	0			0	0	0	0	0		0	0			0		0
1	3	1	1	1	1	1	1	0	7	8	9	2	2	2				0	0	1	0	0	0	0	0		0	0	0		0		0	0			0	0	0	0	0		0	0			0		0
0	3	1	1	1	1	1	1	0	37	38	39	1	1	1				0	1	1	1	1	0	0	0		0	0	0		0		0	0			0	0	0	0	0		0	0			0		0
1	3	1	1	1	1	1	1	0	41	42	43	3	3	3				0	1	1	1	1	0	0	0		0	0	0		0		0	0			0	0	0	0	0		0	0			0		0
1	3	1	1	1	1	1	1	0	11	12	13	1	1	1				0	1	1	1	1	0	0	0		0	0	0		0		0	0			0	0	0	0	0		0	0			0		0
1	3	1	1	1	1	1	1	0	7	8	9	2	2	2				0	0	1	0	0	0	0	0		0	0	0		0		0	0			0	0	0	0	0		0	0			0		0
0	3	1	1	1	1	1	1	0	4	5	6	2	1	1				0	0	1	1	1	0	0	0		0	0	0		0		0	0			1	0	0	0	0		0	0			0		0
0	3	1	1	1	1	1	1	0	0	1	2	1	1	3				1	1	1	1	1	0	0	0		0	0	0		0		0	0			0	0	0	0	0		0	0			0		0
0	3	1	1	1	1	1	1	0	30	31	32	3	3	1				0	0	0	0	0	0	0	0		0	0	0		0		0	0			0	0	0	0	0		0	0			0		0
1	3	1	1	1	1	1	1	0	33	34	35	3	3	3				0	0	0	0	0	0	0	0		0	0	0		0		0	0			0	0	0	0	0		0	0			0		0
0	3	1	1	1	1	1	1	0	7	8	9	2	2	2				0	0	0	0	0	0	0	0		0	0	0		0		0	0			0	0	0	0	0		0	0			0		0
1	3	1	1	1	1	1	1	0	3	4	5	2	2	2				0	0	0	0	0	0	0	0		0	0	0		0		0	0			0	0	0	0	0		0	0			0		0
0	3	1	1	1	1	1	1	0	31	32	33	3	3	3				0	1	1	1	1	0	0	0		0	0	0		0		0	0			0	0	0	0	0		0	0			0		0
1	3	1	1	1	1	1	1	0	27	28	29	3	3	3				1	1	1	1	0	0	0	0		0	0	0		0		0	0			0	0	0	0	0		0	0			0		0
0	3	1	1	1	1	1	1	0	8	9	10	2	2	2				0	0	1	0	0	0	0	0		0	0	0		0		0	0			0	0	0	0	0		0	0			0		0
0	3	1	1	1	1	1	1	0	6	7	8	2	2	2				0	0	1	0	0	0	0	0		0	0	0		0		0	0			0	0	0	0	0		0	0			0		0
0	3	1	1	1	1	1	1	0	4	5	6	2	3	2				0	0	1	1	0	0	0	0		0	0	0		0		0	0			1	0	0	0	0		0	0			0		0
0	3	1	1	1	1	1	1	0	1	2	3	1	1	2				1	1	1	1	0	1	1	0	unknown A	0	0	0		0		0	0			1	0	0	0	0		0	0			0		0
1	3	1	1	1	1	1	1	0	37	38	39	3	3	3				1	1	1	1	0	0	0	0		0	0	0		0		0	0			0	0	0	0	0		0	0			0		0
0	3	1	1	1	1	1	1	0	46	47	48	3	3	3				1	1	0	0	0	0	0	0		0	0	0		0		0	0			0	0	0	0	0		0	0			0		0
0	3	1	1	1	1	1	1	0	34	35	36	3	3	3				0	1	1	1	0	0	0	0		0	0	0		0		0	0			0	0	0	0	0		0	0			0		0
0	3	1	1	1	1	1	1	0	71	72	73	1	1	1				1	1	1	1	1	0	0	0		0	0	0		0		0	0			1	0	0	0	0		0	0			0		0
1	3	1	1	1	1	1	1	0	64	65	66	1	1	1				0	1	1	1	0	0	0	0		0	0	0		0		0	0			0	0	0	0	0		0	0			0		0
0	3	1	1	1	1	1	1	0	43	44	45	3	3	3				0	1	1	1	1	0	0	0		0	0	0		0		0	0			0	0	0	0	0		0	0			0		0
1	2	2	0	1	1	1	1	0	66	67	68		1	1						1	1	1					0	0	0		0		0	0				0	0				0	0			0
0	3	1	1	1	1	1	1	0	74	75	76	1	1	1				0	0	1	1	0	0	0	0		0	0	0		0		0	0			0	0	0	0	0		0	0			0		0
1	3	1	1	1	1	1	1	0	56	57	58	3	3	3				0	0	1	1	0	0	0	0		0	0	0		0		0	0			0	0	0	0	0		0	0			0		0
0	3	1	1	1	1	1	1	0	55	56	57	1	1	1				0	0	0	1	0	0	0	0		0	0	0		0		0	0			0	0	0	0	0		0	0			0		0
0	3	1	1	1	1	1	1	0	23	24	25	3	3	3				0	1	1	1	1	0	0	0		0	0	0		0		0	0			0	0	0	0	0		0	0			0		0
0	3	1	1	1	1	1	1	0	20	21	22	3	3	3				0	1	1	1	1	1	1	0	unknown A	0	0	0		0		0	0			0	0	0	0	0		0	0			0		0
0	3	1	1	1	1	1	1	0	17	18	19	3	3	3				0	1	1	1	1	0	0	0		0	0	0		0		0	0			0	0	0	0	0		0	0			0		0
0	3	1	1	1	1	1	1	0	24	25	26	3	3	3	1			0	1	1	1	0	0	0	0		0	0	0		0		0	0			0	0	0	0	0		0	0			0		0
1	3	1	1	1	1	1	1	0	1	2	3	1	1	2				0	1	1	1	0	0	0	0		0	0	0		0		0	0			0	0	0	0	0		0	0			0		0
1	3	1	1	1	1	1	1	0	29	30	31	3	3	3				0	0	0	0	0	0	0	0		0	0	0		0		0	0			0	0	0	0	0		0	0			0		0
1	2	2	0	1	1	1	1	0	-1	0	1		1	1						1	1	0					0	0	0		0		0	0				0	1				0	0			0
0	3	1	1	1	1	1	1	0	27	28	29	3	3	3				0	1	0	0	1	0	0	0		0	0	0		0		0	0			0	0	0	0	0		0	0			0		0
0	3	1	1	1	1	1	1	0	58	59	60	3	1	1				1	1	1	0	0	0	0	0		0	0	0		0		0	0			0	0	1	0	0		0	0		1	1	6	1
0	3	1	1	1	1	1	1	0	27	28	29	3	3	3				0	1	0	0	0	0	0	0		0	0	0		0		0	0			0	0	0	0	0		0	0			0		0
1	2	2	0	1	1	1	1	0	62	63	64		3	3				1	1	1	0	1					0	0	0		0		0	0				0	0				0	0			0
0	3	1	1	1	1	1	1	0	93	94	95	1	1	1				0	1	1	1	1	0	0	0		0	0	0		0		0	0			0	0	0	0	0		0	0			0		0
1	3	1	1	1	1	1	1	0	58	59	60	3	3	3				1	1	1	1	0	0	0	0		0	0	0		0		0	0			0	0	0	0	0		0	0			0		0
0	3	1	1	1	1	1	1	0	25	26	27	3	3	3				1	1	1	1	0	0	0	0		0	0	0		0		0	0			0	0	0	0	0		0	0			0		0
0	2	2	0	1	1	1	1	0	59	60	61		3	3						0	0	1					0	0	0		0		0	0				0	0				0	0			0
0	3	1	1	1	1	1	1	0	76	77	78	1	1	1				0	0	1	1	0	0	0	0		0	0	0		0		0	0			0	0	0	0	0		0	0			0		0
0	2	2	0	1	1	1	1	0	62	63	64		1	1				1	1	1	0	0					0	0	0		0		0	0				0	0				0	0			0
1	1	3	0	0	1	1	1	0	27	28	29			3								0									0		0	0				0	0								0
0	1	3	0	0	1	1	1	0	15	16	17			3								0									0		0	0				0	0								0
1	2	1	1	1	0	0	0	0	14	15	16	1	3					0	0	0	0		0	0	0		0	0	0								0	0		0	0		0	0					0
0	3	1	1	1	1	0	0	0	13	14	15	2	2	2				0	0	0	0	0	0	0	0		0	0	0		0		0	0			0	0	0	0	0		0	0			0		0
0	3	1	1	1	1	0	0	0	11	12	13	2	2	2				0	0	0	0	0	0	0	0		0	0	0		0		0	0			0	0	0	0	0		0	0			0		0
0	3	1	1	1	1	0	0	0	5	6	7	2	2	2				0	0	0	0	0	0	0	0		0	0	0		0		0	0			0	0	0	0	0		0	0			0		0
1	3	1	1	1	1	0	0	0	10	11	12	2	2	2				0	0	0	0	0	0	0	0		0	0	0		0		0	0			0	0	0	0	0		0	0			0		0
0	2	1	1	1	0	0	0	0	45	46	47	3	3					0	0	0	0		0	0	0		0	0	0								0	0		0	0		0	0					0
1	1	2	0	1	0	0	0	0	49	50	51		3							0	0						0	0	0									0					0	0
0	3	1	1	1	1	0	0	0	20	21	22	1	3	3				0	0	0	0	0	0	0	0		0	0	0		0		0	0			0	1	0	0	0		0	0			0		0
0	3	1	1	1	1	0	0	0	45	46	47	3	1	1				0	0	0	0	0	0	0	0		0	0	0		0		0	0			0	1	0	0	0		0	0			0		0
1	3	1	1	1	1	0	0	0	49	50	51	3	3	3				0	0	0	0	0	0	0	0		0	0	0		0		0	0			0	0	0	0	0		0	0			0		0
1	1	2	0	1	0	0	0	0	19	20	21		3							0	0						0	0	0									0					0	0
1	1	2	0	1	0	0	0	0	17	18	19		3							0	0						0	0	0									0					0	0
0	3	1	1	1	1	0	0	0	63	64	65	1	1	1				0	0	0	0	0	0	0	0		0	0	0		0		0	0			0	0	0	0	0		0	0			0		0
0	3	1	1	1	1	0	0	0	48	49	50	3	1	1				0	0	0	0	0	0	0	0		0	0	0		0		0	0			0	0	0	0	0		0	0			0		0
0	2	2	0	1	1	0	0	0	66	67	68		1	1						0	0	0					0	0	0		0		0	0				0	0				0	0			0
1	2	2	0	1	1	0	0	0	53	54	55		3	3						0	0	0					0	0	0		0		0	0				0	0				0	0			0
0	3	1	1	1	1	0	0	0	43	44	45	1	1	1				0	1	0	0	0	0	0	0		0	0	0		0		0	0			0	0	0	0	0		0	0			0		0
0	3	1	1	1	1	0	0	0	11	12	13	2	2	2				0	0	0	0	0	0	0	0		0	0	0		0		0	0			1	0	0	0	0		0	0			0		0
0	2	2	0	1	1	0	0	0	15	16	17		3	3						0	0	0					0	0	0		0		0	0				0	0				0	0			0
1	2	2	0	1	1	0	0	0	17	18	19		1	3				1	1	0	0	0					0	0	0		0		0	0				0	0				0	0			0
1	2	2	0	1	1	0	0	0	18	19	20		1	1						0	0	0					0	0	0		0		0	0				0	0				0	0			0
1	2	2	0	1	1	0	0	0	20	21	22		3	3						0	0	0					0	0	0		0		0	0				0	0				0	0			0
1	2	2	0	1	1	0	0	0	47	48	49		1	3						0	0	0					0	0	0		0		0	0				0	0				0	0			0
0	2	1	1	0	1	0	0	0	45	46	47	1		3				0	0			0	0	0	0						0		0	0			0	0	0	0	0						0		0
0	1	1	1	0	0	0	0	0	23	24	25	1						0	0				0	0	0												0			0	0								0
1	1	2	0	1	0	0	0	0	14	15	16		3							0	0						0	0	0									0					0	0
0	3	1	1	1	1	0	0	0	39	40	41	3	3	3				0	0	0	0	0	0	0	0		0	0	0		0		0	0			0	0	0	0	0		0	0			0		0
1	2	2	0	1	1	0	0	0	14	15	16		2	3						0	0	0					0	0	0		0		0	0				0	0				0	0			0
1	3	1	1	1	1	0	0	0	12	13	14	2	2	2				0	0	0	0	0	0	0	0		0	0	0		0		0	0			0	0	0	0	0		0	0			0		0
0	3	1	1	1	1	0	0	0	11	12	13	2	2	2				0	0	0	0	0	0	0	0		0	0	0		0		0	0			0	0	0	0	0		0	0			0		0
0	3	1	1	1	1	0	0	0	8	9	10	2	2	2				0	0	0	0	0	0	0	0		0	0	0		0		0	0			0	0	0	0	0		0	0			0		0
1	3	1	1	1	1	0	0	0	5	6	7	3	2	2				0	0	0	0	0	0	0	0		0	0	0		0		0	0			0	0	0	0	0		0	0			0		0
1	3	1	1	1	1	0	0	0	2	3	4	1	2	2				0	0	0	0	0	0	0	0		0	0	0		1		1	0	seasonal H3		0	0	0	0	0		0	0			0		0
1	3	1	1	1	1	0	0	0	38	39	40	3	3	3				0	0	0	0	0	0	0	0		0	0	0		0		0	0			0	0	0	0	0		0	0			0		0
0	3	1	1	1	1	0	0	0	9	10	11	2	2	2				0	0	0	0	0	0	0	0		0	0	0		0		0	0			0	0	0	0	0		0	0			0		0
1	3	1	1	1	1	0	0	0	14	15	16	2	2	3				0	0	0	0	0	0	0	0		0	0	0		0		0	0			0	0	0	0	0		0	0			0		0
0	3	1	1	1	1	0	0	0	12	13	14	2	1	1				0	0	0	0	0	0	0	0		0	0	0		0		0	0			0	0	0	0	0		0	0			0		0
1	3	1	1	1	1	0	0	0	4	5	6	2	2	2				0	0	0	0	0	0	0	0		0	0	0		0		0	0			0	0	0	0	0		0	0			0		0
0	3	1	1	1	1	0	0	0	44	45	46	1	3	3				0	0	0	0	0	0	0	0		0	0	0		0		0	0			0	0	0	0	0		0	0			0		0
1	3	1	1	1	1	0	0	0	44	45	46	3	3	3				0	0	0	0	0	0	0	0		0	0	0		0		0	0			0	0	0	0	0		0	0			0		0
1	1	3	0	0	1	0	0	0	14	15	16			3								0									0		0	0				0	0								0
0	1	1	1	0	0	0	0	0	84	85	86	1						1	1				0	0	0												0			0	0								0
0	1	1	1	0	0	0	0	0	60	61	62	3						0	0				0	0	0												0			0	0								0
1	1	2	0	1	0	0	0	0	58	59	60		1							0	0						0	0	0									0					0	0
0	2	1	1	1	0	0	0	0	54	55	56	1	1					0	1	0	0		0	0	0		0	0	0								0	0		0	0		0	0					0
0	2	1	1	1	0	0	0	0	52	53	54	1	1					0	0	0	0		0	0	0		0	0	0								0	0		0	0		0	0					0
1	2	1	1	1	0	0	0	0	56	57	58	1	1					0	0	0	0		0	0	0		0	0	0								0	0		0	0		0	0					0
1	3	1	1	1	1	0	0	0	54	55	56	3	1	1				0	0	0	0	0	0	0	0		0	0	0		0		0	0			0	0	0	0	0		0	0			0		0
0	3	1	1	1	1	0	0	0	50	51	52	3	3	3				0	0	0	0	0	0	0	0		0	0	0		0		0	0			0	0	0	0	0		0	0			0		0
1	3	1	1	1	1	0	0	0	26	27	28	1	1	1				0	0	0	0	0	0	0	0		0	0	0		0		0	0			0	0	0	0	0		0	0			0		0
1	3	1	1	1	1	0	0	0	25	26	27	1	1	1				0	0	0	0	0	0	0	0		0	0	0		0		0	0			0	0	0	0	0		0	0			0		0
0	3	1	1	1	1	0	0	0	22	23	24	1	1	1				0	0	0	0	0	0	0	0		0	0	0		0		0	0			0	0	0	0	0		0	0			0		0
1	3	1	1	1	1	0	0	0	19	20	21	1	1	1				0	0	0	0	0	0	0	0		0	0	0		0		0	0			0	0	0	0	0		0	0			0		0
0	3	1	1	1	1	0	0	0	16	17	18	3	3	3				0	0	0	0	0	0	0	0		0	0	0		0		0	0			0	0	0	0	0		0	0			0		0
0	3	1	1	1	1	0	0	0	67	68	69	1	1	1				0	0	0	0	0	0	0	0		0	0	0		0		0	0			0	0	0	0	0		0	0			0		0
0	3	1	1	1	1	0	0	0	60	61	62	1	3	3				0	0	0	0	0	0	0	0		0	0	0		0		0	0			0	0	0	0	0		0	0			0		0
0	1	2	0	1	0	0	0	0	92	93	94		1							0	0						0	0	0									0					0	0
1	3	1	1	1	1	0	0	0	51	52	53	3	3	3				0	0	0	0	0	0	0	0		0	0	0		0		0	0			0	0	0	0	0		0	0			0		0
0	3	1	1	1	1	0	0	0	54	55	56	3	3	3				0	0	0	0	0	0	0	0		0	0	0		0		0	0			0	0	0	0	0		0	0			0		0
0	3	1	1	1	1	0	0	0	25	26	27	3	3	3				0	0	0	0	0	0	0	0		0	0	0		0		0	0			0	0	0	0	0		0	0			0		0
0	3	1	1	1	1	0	0	0	22	23	24	3	3	3				0	0	0	0	0	0	0	0		0	0	0		0		0	0			0	0	0	0	0		0	0			0		0
1	3	1	1	1	1	0	0	0	19	20	21	3	3	3				0	0	0	0	0	0	0	0		0	0	0		0		0	0			0	0	0	0	0		0	0			0		0
1	1	2	0	1	0	0	0	0	43	44	45		3							0	0						0	0	0									0					0	0
0	1	3	0	0	1	0	0	0	26	27	28											0									0		0	0				0	0								0
1	1	3	0	0	1	0	0	0	25	26	27											0									0		0	0				0	0								0
0	3	1	1	1	1	0	0	0	34	35	36	3	3	1				0	0	0	0	0	0	0	0		0	0	0		0		0	0			0	0	0	0	0		0	0			0		1
1	3	1	1	1	1	0	0	0	40	41	42	3	3	3				0	0	0	0	0	0	0	0		0	0	0		0		0	0			0	0	0	0	0		0	0			0		0
1	3	1	1	1	1	0	0	0	10	11	12	2	2	2				0	0	0	0	0	0	0	0		0	0	0		0		0	0			0	0	0	0	0		0	0			0		0
1	3	1	1	1	1	0	0	0	9	10	11	2	2	2				0	0	0	0	0	0	0	0		0	0	0		0		0	0			0	0	0	0	0		0	0			0		0
0	3	1	1	1	1	0	0	0	5	6	7	2	2	2				0	0	0	0	0	0	0	0		0	0	0		0		0	0			0	0	0	0	0		0	0			0		0
1	3	1	1	1	1	0	0	0	7	8	9	2	2	2				0	0	0	0	0	0	0	0		0	0	0		0		0	0			0	0	0	0	0		0	0			0		0
0	3	1	1	1	1	0	0	0	2	3	4	3	2	2				0	1	0	0	0	0	0	0		0	0	0		0		0	0			0	0	0	0	0		0	0			0		0
0	3	1	1	1	1	0	0	0	0	1	2	1	1	3				0	1	0	0	0	0	0	0		0	0	0		0		0	0			1	0	0	0	0		0	0			0		1
0	3	1	1	1	1	0	0	0	31	32	33	3	3	3				0	0	0	0	0	0	0	0		0	0	0		0		0	0			0	0	0	0	0		0	0			0		0
1	3	1	1	1	1	0	0	0	27	28	29	1	1	1				0	0	0	0	0	0	0	0		0	0	0		0		0	0			0	0	0	0	0		0	0			0		0
1	3	1	1	1	1	0	0	0	5	6	7	2	2	2				0	0	0	0	0	0	0	0		0	0	0		0		0	0			0	0	0	0	0		0	0			0		0
0	3	1	1	1	1	0	0	0	4	5	6	2	2	2				0	0	0	0	0	0	0	0		0	0	0		0		0	0			0	0	0	0	0		0	0			0		0
1	3	1	1	1	1	0	0	0	0	1	2	1	1	3				0	0	0	0	0	0	0	0		0	0	0		0		0	0			0	0	0	0	0		0	0			0		0
0	3	1	1	1	1	0	0	0	0	1	2	1	1	3				0	0	0	0	0	0	0	0		0	0	0		0		0	0			0	0	0	0	0		0	0			0		0
0	3	1	1	1	1	0	0	0	36	37	38	1	3	3	1			0	0	0	0	0	0	0	0		0	0	0		0		0	0			0	0	0	0	0		0	0			0		0
0	3	1	1	1	1	0	0	0	10	11	12	2	2	2				0	0	0	0	0	0	0	0		0	0	0		0		0	0			0	0	0	0	0		0	0			0		0
0	3	1	1	1	1	0	0	0	8	9	10	2	2	2				0	0	0	0	0	0	0	0		0	0	0		0		0	0			0	0	0	0	0		0	0			0		0
1	3	1	1	1	1	0	0	0	6	7	8	2	2	2				0	0	0	0	0	0	0	0		0	0	0		0		0	0			0	0	0	0	0		0	0			0		0
1	3	1	1	1	1	0	0	0	5	6	7	2	2	2				0	0	0	0	0	0	0	0		0	0	0		0		0	0			0	0	0	0	0		0	0			0		0
1	3	1	1	1	1	0	0	0	3	4	5	2	2	2				0	0	0	0	0	0	0	0		0	0	0		0		0	0			0	0	0	0	0		0	0			0		0
1	3	1	1	1	1	0	0	0	38	39	40	3	3	3				0	0	0	0	0	0	0	0		0	0	0		0		0	0			0	0	0	0	0		0	0			0		0
1	2	2	0	1	1	0	0	0	-1	0	1		1	1						0	0	0					0	0	0		0		0	0				0	0				0	0			0
0	3	1	1	1	1	0	0	0	31	32	33	1	3	3	1			0	0	0	0	0	0	0	0		0	0	0		0		0	0			0	0	0	0	0		0	0			0		0
0	3	1	1	1	1	0	0	0	6	7	8	2	2	3				0	0	0	0	0	0	0	0		0	0	0		0		0	0			0	0	0	0	0		0	0			0		0
1	3	1	1	1	1	0	0	0	4	5	6	2	2	2				0	0	1	0	0	0	0	0		0	0	0		0		0	0			0	0	0	0	0		0	0			0		0
0	3	1	1	1	1	0	0	0	3	4	5	3	2	2				0	0	0	0	0	0	0	0		0	0	0		0		0	0			1	0	0	0	0		0	0			0		0
1	3	1	1	1	1	0	0	0	1	2	3	1	1	3				0	0	0	0	0	0	0	0		0	0	0		0		0	0			1	0	0	0	0		0	0			0		0
0	2	2	0	1	1	0	0	0	-1	0	1		1	1						1	1	0					0	0	0		1		1	0	seasonal H3			0	0				0	0			0
0	2	2	0	1	1	0	0	0	-1	0	1		1	1						1	1	0					0	0	0		1		1	0	seasonal H3			0	0				0	0			0
0	3	1	1	1	1	0	0	0	27	28	29	1	3	3	1			0	0	1	0	0	0	0	0		0	0	0		0		0	0			0	0	0	0	0		0	0			0		0
1	3	1	1	1	1	0	0	0	2	3	4	1	2	2				0	1	1	0	0	0	0	0		0	0	0		0		0	0			0	0	0	0	0		0	0			0		1
1	3	1	1	1	1	0	0	0	30	31	32	3	3	3				0	0	1	0	0	0	0	0		0	0	0		0		0	0			0	0	0	0	0		0	0			0		0
0	2	2	0	1	1	0	0	0	0	1	2		1	3						1	0	0					0	0	0		1		1	0	seasonal H3			0	0				0	0			0
0	3	1	1	1	1	0	0	0	51	52	53	1	1	1				0	0	0	0	0	0	0	0		0	0	0		0		0	0			0	0	0	0	0		0	0			0		0
1	3	1	1	1	1	0	0	0	14	15	16	2	2	3				0	0	0	0	0	0	0	0		0	0	0		0		0	0			0	0	0	0	0		0	0			0		0
0	3	1	1	1	1	0	0	0	22	23	24	3	3	3				0	0	0	0	0	0	0	0		0	0	0		0		0	0			0	0	0	0	0		0	0			0		0
0	3	1	1	1	1	0	0	0	20	21	22	3	3	3				0	0	0	0	0	0	0	0		0	0	0		0		0	0			0	0	0	0	0		0	0			0		0
1	3	1	1	1	1	0	0	0	46	47	48	1	1	1				0	0	0	0	0	0	0	0		0	0	0		0		0	0			0	0	0	0	0		0	0			0		0
1	3	1	1	1	1	0	0	0	24	25	26	3	3	3				0	0	0	0	0	0	0	0		0	0	0		0		0	0			0	0	0	0	0		0	0			0		0
1	3	1	1	1	1	0	0	0	18	19	20	3	3	3				0	0	0	0	0	0	0	0		0	0	0		0		0	0			0	0	0	0	0		0	0			0		0
0	3	1	1	1	1	0	0	0	44	45	46	3	3	3				0	0	1	0	0	0	0	0		0	0	0		0		0	0			0	0	0	0	0		0	0			0		0
0	3	1	1	1	1	0	0	0	21	22	23	3	3	3				0	0	0	0	0	0	0	0		0	0	0		0		0	0			0	0	0	0	0		0	0			0		0
0	3	1	1	1	1	0	0	0	20	21	22	1	1	1				0	0	0	0	0	0	0	0		0	0	0		0		0	0			0	0	0	0	0		0	0			0		0
0	3	1	1	1	1	0	0	0	14	15	16	2	2	3				0	0	0	0	0	0	0	0		0	0	0		0		0	0			0	0	0	0	0		0	0			0		0
1	3	1	1	1	1	0	0	0	12	13	14	2	2	2				0	0	0	0	0	0	0	0		0	0	0		0		0	0			0	0	0	0	0		0	0			0		0
0	3	1	1	1	1	0	0	0	17	18	19	3	3	3				0	0	0	0	0	0	0	0		0	0	0		0		0	0			0	0	0	0	0		0	0			0		0
0	3	1	1	1	1	0	0	0	43	44	45	3	3	3				0	0	0	0	0	0	0	0		0	0	0		0		0	0			0	0	0	0	0		0	0			0		0
0	2	2	0	1	1	0	0	0	36	37	38		3	3						0	0	0					0	0	0		0		0	0				0	0				0	0			0
0	3	1	1	1	1	0	0	0	51	52	53	3	3	3				1	1	1	1	1	0	0	0		0	0	0		0		0	0			0	0	0	0	0		0	0			0		0
1	3	1	1	1	1	0	0	0	46	47	48	3	3	3				1	1	1	1	1	0	0	0		0	0	0		0		0	0			0	0	0	0	0		0	0			0		0
0	2	1	1	1	0	0	0	0	21	22	23	3	3					1	1	1	0		0	0	0		0	0	0								0	0		0	0		0	0					0
0	3	1	1	1	1	0	0	0	19	20	21	3	3	3				1	1	1	1	0	0	0	0		0	0	0		0		0	0			0	0	0	0	0		0	0			0		0
1	1	1	1	0	0	0	0	0	15	16	17	3						0	0				0	0	0												0			0	0								0
0	3	1	1	1	1	0	0	0	61	62	63	3	3	1				0	1	0	0	0	0	0	0		0	0	0		0		0	0			0	0	0	0	0		0	0			0		0
0	3	1	1	1	1	0	0	0	32	33	34	3	1	1				0	1	0	0	0	0	0	0		0	0	0		0		0	0			0	0	0	0	0		0	0			0		0
1	3	1	1	1	1	0	0	0	60	61	62	1	1	1				1	1	1	1	0	0	0	0		0	0	0		0		0	0			0	0	0	0	0		0	0			0		1
1	3	1	1	1	1	0	0	0	52	53	54	3	3	3				0	0	0	0	0	0	0	0		0	0	0		0		0	0			0	0	0	0	0		0	0			0		0
0	3	1	1	1	1	0	0	0	59	60	61	1	1	1				0	0	0	0	0	0	0	0		0	0	0		0		0	0			0	0	0	0	0		0	0			0		0
0	3	1	1	1	1	0	0	0	23	24	25	3	3	3				0	0	0	0	0	1	1	0	seasonal H3	0	0	0		1		0	1	B		0	0	0	0	0		0	0			0		0
1	3	1	1	1	1	0	0	0	19	20	21	3	3	3				0	0	0	0	0	0	0	0		0	0	0		0		0	0			0	0	0	0	0		0	0			0		0
1	3	1	1	1	1	0	0	0	28	29	30	3	3	3				0	0	0	0	0	0	0	0		0	0	0		0		0	0			0	0	0	0	0		0	0			0		0
0	3	1	1	1	1	0	0	0	58	59	60	3	3	1				0	0	0	0	0	0	0	0		0	0	0		0		0	0			0	0	0	0	0		0	0			0		0
0	3	1	1	1	1	0	0	0	25	26	27	3	3	3				0	0	0	0	0	0	0	0		0	0	0		0		0	0			1	0	0	0	0		0	0			0		0
0	3	1	1	1	1	0	0	0	17	18	19	3	3	3				0	0	0	0	0	0	0	0		0	0	0		0		0	0			0	0	0	0	0		0	0			0		0
1	3	1	1	1	1	0	0	0	23	24	25	3	3	3				0	0	0	0	0	0	0	0		0	0	0		0		0	0			0	0	0	0	0		0	0			0		0
1	3	1	1	1	1	0	0	0	60	61	62	3	3	3				0	0	0	0	0	0	0	0		0	0	0		0		0	0			0	0	0	0	0		0	0			0		0
0	3	1	1	1	1	0	0	0	20	21	22	3	3	3				0	0	0	0	0	0	0	0		0	0	0		0		0	0			0	0	0	0	0		0	0			0		0
1	3	1	1	1	1	0	0	0	49	50	51	3	3	3				0	0	0	0	0	0	0	0		0	0	0		0		0	0			0	0	0	0	0		0	0			0		0
0	3	1	1	1	1	0	0	0	49	50	51	3	3	3				0	0	0	0	0	0	0	0		0	0	0		0		0	0			0	0	0	0	0		0	0			0		0
1	3	1	1	1	1	0	0	0	17	18	19	3	3	3				0	0	0	0	0	0	0	0		0	0	0		0		0	0			0	0	0	0	0		0	0			0		0
0	1	1	1	0	0	0	0	0	50	51	52	3						0	0				0	0	0												0			0	0								0
0	1	1	1	0	0	0	0	0	22	23	24	3						0	0				0	0	0												0			0	0								0
1	1	1	1	0	0	0	0	0	54	55	56	1						0	0				0	0	0												0			0	0								0
0	1	1	1	0	0	0	0	0	48	49	50	3						0	0				0	0	0												0			0	0								0
1	1	1	1	0	0	0	0	0	14	15	16	2						0	0				0	0	0												0			0	0								0
1	1	1	1	0	0	0	0	0	13	14	15	2						0	0				0	0	0												0			0	0								0
0	1	1	1	0	0	0	0	0	11	12	13	2						0	0				0	0	0												0			0	0								0
0	1	1	1	0	0	0	0	0	10	11	12	2						0	0				0	0	0												0			0	0								0
0	1	1	1	0	0	0	0	0	6	7	8	3						0	0				0	0	0												0			0	0								0
0	1	1	1	0	0	0	0	0	6	7	8	2						0	0				0	0	0												0			0	0								0
0	1	1	1	0	0	0	0	0	56	57	58	3						0	0				0	0	0												0			0	0								0
0	1	1	1	0	0	0	0	0	34	35	36	3						0	0				0	0	0												0			0	0								0
1	1	1	1	0	0	0	0	0	22	23	24	3						0	0				0	0	0												0			0	0								0
1	1	1	1	0	0	0	0	0	60	61	62	3						0	0				0	0	0												0			0	0								0
1	1	1	1	0	0	0	0	0	6	7	8	2						0	0				0	0	0												0			0	0								0
0	1	1	1	0	0	0	0	0	26	27	28	3						0	0				0	0	0												0			0	0								0
0	1	1	1	0	0	0	0	0	51	52	53	3						0	0				0	0	0												0			0	0								0
0	1	1	1	0	0	0	0	0	46	47	48	3						0	0				0	0	0												0			0	0								0
1	1	1	1	0	0	0	0	0	52	53	54	3						0	0				0	0	0												0			0	0								0
0	1	1	1	0	0	0	0	0	20	21	22	3						0	0				0	0	0												0			0	0								0
1	1	1	1	0	0	0	0	0	11	12	13	1						0	0				0	0	0												0			0	0								0
0	1	1	1	0	0	0	0	0	45	46	47	3						0	0				0	0	0												0			0	0								0
0	1	1	1	0	0	0	0	0	20	21	22	3						0	0				0	0	0												0			0	0								0
0	1	1	1	0	0	0	0	0	19	20	21	3						0	0				0	0	0												0			0	0								0
0	1	1	1	0	0	0	0	0	17	18	19	3						0	0				0	0	0												0			0	0								0
1	1	1	1	0	0	0	0	0	47	48	49	3						0	0				0	0	0												0			0	0								0
1	1	1	1	0	0	0	0	0	14	15	16	2						0	0				0	0	0												0			0	0								0
0	1	1	1	0	0	0	0	0	19	20	21	3						0	0				0	0	0												0			0	0								0
0	1	1	1	0	0	0	0	0	14	15	16	3						0	0				0	0	0												0			0	0								0
0	1	1	1	0	0	0	0	0	17	18	19	3						0	0				0	0	0												0			0	0								0
0	1	1	1	0	0	0	0	0	43	44	45	3						0	0				0	0	0												0			0	0								0
0	1	1	1	0	0	0	0	0	44	45	46	3						0	0				0	0	0												0			0	0								0
0	1	1	1	0	0	0	0	0	14	15	16	3						0	0				0	0	0												0			0	0								0
0	1	1	1	0	0	0	0	0	10	11	12	3						0	0				0	0	0												0			0	0								0
0	1	1	1	0	0	0	0	0	52	53	54	3						0	0				0	0	0												0			0	0								0
1	1	1	1	0	0	0	0	0	53	54	55	3						0	0				0	0	0												0			0	0								0
0	1	1	1	0	0	0	0	0	23	24	25	3						0	0				0	0	0												0			0	0								0
0	1	1	1	0	0	0	0	0	15	16	17	3						0	0				0	0	0												0			0	0								0
1	1	1	1	0	0	0	0	0	47	48	49	3						0	0				0	0	0												0			0	0								0
0	1	1	1	0	0	0	0	0	7	8	9	2						0	0				0	0	0												0			0	0								0
1	1	1	1	0	0	0	0	0	9	10	11	3						0	0				0	0	0												0			0	0								0
0	1	1	1	0	0	0	0	0	11	12	13	3						0	0				0	0	0												0			0	0								0
0	1	1	1	0	0	0	0	0	5	6	7	2						0	0				0	0	0												0			0	0								0
0	1	1	1	0	0	0	0	0	21	22	23	3						1	1				0	0	0												0			0	0								0
1	1	1	1	0	0	0	0	0	24	25	26	3						1	1				0	0	0												0			0	0								0
1	3	1	1	1	1	1	1	0	14	15	16	2	2	3				0	0	0	0	0	0	0	0		0	0	0		0		0	0			0	0	0	0	0		0	0			0		0
1	1	1	1	0	0	1	1	0	12	13	14	2						0	0				0	0	0												0			0	0								0
1	3	1	1	1	1	1	1	0	8	9	10	2	2	2				0	0	0	0	0	0	0	0		0	0	0		0		0	0			0	0	0	0	0		0	0			0		0
0	3	1	1	1	1	1	1	0	6	7	8	2	2	2				0	0	0	0	0	0	0	0		0	0	0		0		0	0			0	0	0	0	0		0	0			0		0
0	3	1	1	1	1	1	1	0	5	6	7	2	2	2				0	0	0	0	0	0	0	0		0	0	0		0		0	0			0	0	0	0	0		0	0			0		0
1	3	1	1	1	1	1	1	0	48	49	50	3	3	3				0	0	0	0	0	0	0	0		0	0	0		0		0	0			0	0	0	0	0		0	0			0		0
0	3	1	1	1	1	1	1	0	44	45	46	3	3	3				0	0	0	0	0	0	0	0		0	0	0		0		0	0			0	0	0	0	0		0	0			0		0
0	3	1	1	1	1	1	1	0	22	23	24	3	3	3				0	0	0	0	0	0	0	0		0	0	0		0		0	0			0	0	0	0	0		0	0			0		0
1	3	1	1	1	1	1	1	0	19	20	21	3	3	3				0	0	0	0	0	0	0	0		0	0	0		0		0	0			0	0	0	0	0		0	0			0		0
1	3	1	1	1	1	1	1	0	17	18	19	3	3	3				0	0	0	0	0	0	0	0		0	0	0		0		0	0			0	0	0	0	0		0	0			0		0
1	3	1	1	1	1	1	1	0	4	5	6	3	2	2				0	0	0	0	0	1	0	1	B	0	0	0		0		0	0			0	0	0	0	0		0	0			0		0
0	3	1	1	1	1	1	1	0	14	15	16	2	2	3				0	0	0	0	0	0	0	0		0	0	0		0		0	0			0	0	0	0	0		0	0			0		0
0	3	1	1	1	1	1	1	0	20	21	22	3	3	3				0	0	0	0	0	0	0	0		0	0	0		0		0	0			0	0	0	0	0		0	0			0		0
0	3	1	1	1	1	1	1	0	19	20	21	3	3	3				0	0	0	0	0	0	0	0		0	0	0		0		0	0			0	0	0	0	0		0	0			0		0
1	2	2	0	1	1	1	1	0	47	48	49		3	3						0	0	0					0	0	0		0		0	0				0	0				0	0			0
0	3	1	1	1	1	1	1	0	47	48	49	3	3	3				0	0	0	0	0	0	0	0		0	0	0		0		0	0			0	0	0	0	0		0	0			0		0
1	2	2	0	1	1	1	1	0	22	23	24		3	3						0	0	0					0	0	0		0		0	0				0	0				0	0			0
1	2	2	0	1	1	1	1	0	17	18	19		3	3						0	0	0					0	0	0		0		0	0				0	0				0	0			0
1	3	1	1	1	1	1	1	0	13	14	15	2	2	2				0	0	1	0	0	0	0	0		0	0	0		0		0	0			0	0	0	0	0		0	0			0		0
0	3	1	1	1	1	1	1	0	11	12	13	2	2	2				0	0	1	0	0	1	0	1	B	0	0	0		0		0	0			1	0	0	0	0		0	0			0		0
0	3	1	1	1	1	1	1	0	10	11	12	2	2	2				0	0	1	0	0	0	0	0		0	0	0		0		0	0			0	0	0	0	0		0	0			0		0
0	3	1	1	1	1	1	1	0	9	10	11	2	2	2				0	0	1	0	0	0	0	0		0	0	0		0		0	0			0	0	0	0	0		0	0			0		0
1	3	1	1	1	1	1	1	0	7	8	9	2	2	2				0	0	1	0	0	0	0	0		0	0	0		0		0	0			0	0	0	0	0		0	0			0		0
1	3	1	1	1	1	1	1	0	4	5	6	2	2	2				0	0	0	0	0	0	0	0		1	1	0	pH1N1	0		0	0			0	1	0	0	0		0	0			0		0
1	3	1	1	1	1	1	1	0	44	45	46	1	1	1				0	1	1	1	0	0	0	0		0	0	0		0		0	0			0	0	0	0	0		0	0			0		0
0	3	1	1	1	1	1	1	0	37	38	39	3	3	3				0	0	1	0	0	0	0	0		0	0	0		0		0	0			0	0	0	0	0		0	0			0		0
0	3	1	1	1	1	1	1	0	12	13	14	2	2	2				0	0	1	0	0	0	0	0		0	0	0		0		0	0			0	0	0	0	0		0	0			0		0
0	3	1	1	1	1	1	1	0	8	9	10	2	2	2				0	0	1	0	0	0	0	0		0	0	0		0		0	0			0	0	0	0	0		0	0			0		0
0	3	1	1	1	1	1	1	0	7	8	9	2	2	2				0	0	1	0	0	0	0	0		0	0	0		0		0	0			0	0	0	0	0		0	0			0		0
1	3	1	1	1	1	1	1	0	5	6	7	2	2	2				0	0	1	0	0	0	0	0		0	0	0		0		0	0			0	0	0	0	0		0	0			0		0
1	3	1	1	1	1	1	1	0	3	4	5	1	2	2				0	0	1	0	0	0	0	0		0	0	0		0		0	0			0	0	0	0	0		0	0			0		0
1	3	1	1	1	1	1	1	0	37	38	39	3	3	3				0	0	0	1	0	0	0	0		0	0	0		0		0	0			0	0	0	0	0		0	0			0		0
0	3	1	1	1	1	1	1	0	37	38	39	3	3	3				0	0	0	1	0	0	0	0		0	0	0		0		0	0			0	0	0	0	0		0	0			0		0
0	3	1	1	1	1	1	1	0	8	9	10	2	2	2				0	0	1	0	0	0	0	0		0	0	0		0		0	0			0	0	0	0	0		0	0			0		0
1	3	1	1	1	1	1	1	0	7	8	9	2	2	2				0	0	1	0	0	0	0	0		0	0	0		0		0	0			0	0	0	0	0		0	0			0		0
0	3	1	1	1	1	1	1	0	32	33	34	3	3	3				0	0	1	1	0	0	0	0		0	0	0		0		0	0			0	0	0	0	0		0	0			0		0
0	3	1	1	1	1	1	1	0	4	5	6	3	2	2				0	0	1	0	0	1	0	1	B	0	0	0		0		0	0			1	0	0	0	0		0	0			0		0
1	3	1	1	1	1	1	1	0	3	4	5	3	2	2				0	0	1	0	0	1	0	1	B	0	0	0		0		0	0			0	0	0	0	0		0	0			0		0
1	3	1	1	1	1	1	1	0	33	34	35	3	3	3				0	0	1	1	0	0	0	0		0	0	0		0		0	0			0	0	0	0	0		0	0			0		0
0	3	1	1	1	1	1	1	0	13	14	15	2	2	2				0	0	0	0	0	1	0	1	B	0	0	0		0		0	0			1	0	0	0	0		0	0			0		0
0	3	1	1	1	1	1	1	0	46	47	48	3	3	3				0	0	1	0	0	0	0	0		0	0	0		0		0	0			1	0	0	0	0		0	0			0		0
0	3	1	1	1	1	1	1	0	17	18	19	3	3	3				0	0	1	0	0	0	0	0		0	0	0		0		0	0			0	0	0	0	0		0	0			0		0
1	3	1	1	1	1	1	1	0	10	11	12	2	2	2				0	0	0	0	0	0	0	0		0	0	0		0		0	0			0	0	0	0	0		0	0			0		0
0	3	1	1	1	1	1	1	0	9	10	11	2	2	2				0	0	0	0	0	1	0	1	B	0	0	0		0		0	0			1	0	0	0	0		0	0			0		0
0	3	1	1	1	1	1	1	0	6	7	8	2	2	2				0	0	0	0	0	1	0	1	B	0	0	0		0		0	0			1	0	0	0	0		0	0			0		0
0	3	1	1	1	1	1	1	0	32	33	34	3	3	3				0	0	0	0	0	0	0	0		0	0	0		0		0	0			0	0	0	0	0		0	0			0		0
0	2	2	0	1	1	1	1	0	13	14	15		3	3						0	0	0					0	0	0		0		0	0				0	0				0	0			0
0	3	1	1	1	1	1	1	0	39	40	41	3	3	3				0	0	0	0	0	0	0	0		0	0	0		0		0	0			0	0	0	0	0		0	0			0		0
0	3	1	1	1	1	1	1	0	69	70	71	1	1	1				0	0	0	0	0	0	0	0		0	0	0		0		0	0			1	0	0	0	0		0	0			0		0
1	1	3	0	0	1	1	1	0	10	11	12			3								0									0		0	0				0	0								0
1	1	3	0	0	1	1	1	0	8	9	10			3								0									0		0	0				0	0								0
0	1	3	0	0	1	1	1	0	11	12	13			3								0									0		0	0				0	0								0
1	1	3	0	0	1	1	1	0	73	74	75			1								0									0		0	0				0	0								0
1	3	1	1	1	1	1	1	0	8	9	10	2	2	2				0	0	1	0	0	1	0	1	B	0	0	0		0		0	0			0	0	0	0	0		0	0			0		0
1	3	1	1	1	1	1	1	0	6	7	8	2	2	2				0	0	1	0	0	0	0	0		0	0	0		0		0	0			0	0	0	0	0		0	0			0		0
0	3	1	1	1	1	1	1	0	3	4	5	2	2	2				0	0	0	0	0	1	0	1	B	0	0	0		0		0	0			1	0	0	0	0		0	0			0		0
1	3	1	1	1	1	1	1	0	34	35	36	3	3	3				0	0	1	0	0	0	0	0		0	0	0		0		0	0			1	0	0	0	0		0	0			0		0
0	3	1	1	1	1	1	1	0	32	33	34	3	3	3				0	0	0	0	0	0	0	0		0	0	0		0		0	0			0	0	0	0	0		0	0			0		0
0	3	1	1	1	1	1	1	0	66	67	68	1	1	1				0	0	0	0	0	0	0	0		0	0	0		0		0	0			0	0	0	0	0		0	0			0		0
0	3	1	1	1	1	1	1	0	12	13	14	2	2	2				0	0	0	0	0	1	0	1	B	0	0	0		0		0	0			0	0	0	0	0		0	0			0		0
0	3	1	1	1	1	1	1	0	11	12	13	2	2	2				0	0	0	0	0	0	0	0		0	0	0		0		0	0			0	0	0	0	0		0	0			0		0
0	3	1	1	1	1	1	1	0	10	11	12	2	2	2				0	0	0	0	0	1	0	1	B	0	0	0		0		0	0			1	0	0	0	0		0	0			0		0
0	3	1	1	1	1	1	1	0	7	8	9	2	2	2				0	0	0	0	0	0	0	0		0	0	0		0		0	0			1	0	0	0	0		0	0			0		0
0	3	1	1	1	1	1	1	0	5	6	7	2	2	2				0	0	0	0	0	1	0	1	B	0	0	0		0		0	0			0	0	0	0	0		0	0			0		0
0	3	1	1	1	1	1	1	0	39	40	41	3	3	3				0	0	0	0	0	0	0	0		0	0	0		0		0	0			0	0	0	0	0		0	0			0		0
1	3	1	1	1	1	1	1	0	45	46	47	3	3	3				0	0	0	0	0	0	0	0		0	0	0		0		0	0			0	0	0	0	0		0	0			0		0
0	3	1	1	1	1	1	1	0	14	15	16	3	2	3				0	0	0	0	0	1	0	1	B	0	0	0		0		0	0			0	0	0	0	0		0	0			0		0
0	3	1	1	1	1	1	1	0	63	64	65	3	3	1				1	1	1	0	0	0	0	0		0	0	0		0		0	0			0	0	0	0	0		0	0			0		0
1	3	1	1	1	1	1	1	0	63	64	65	3	1	1				0	0	0	0	0	0	0	0		0	0	0		0		0	0			0	0	0	0	0		0	0			0		0
0	3	1	1	1	1	1	1	0	0	1	2	1	1	3				0	0	0	0	0	0	0	0		0	0	0		0		0	0			1	0	0	0	0		0	0			0		0
0	3	1	1	1	1	1	1	0	24	25	26	3	3	3		1		0	0	0	0	0	0	0	0		0	0	0		0		0	0			0	0	0	0	0		0	0			0		0
1	3	1	1	1	1	1	1	0	28	29	30	3	3	3				0	0	0	0	0	0	0	0		0	0	0		0		0	0			0	0	0	0	0		0	0			0		0
1	1	3	0	0	1	1	1	0	-2	-1	0			1								0									0		0	0				0	0								0
1	3	1	1	1	1	1	1	0	62	63	64	3	3	3				1	1	1	1	1	0	0	0		0	0	0		0		0	0			1	0	0	0	0		0	0			0		0
0	3	1	1	1	1	1	1	0	56	57	58	3	3	3				1	1	1	1	1	0	0	0		0	0	0		0		0	0			0	0	0	0	0		0	0			0		0
0	3	1	1	1	1	1	1	0	81	82	83	1	1	1				1	1	0	1	1	0	0	0		0	0	0		0		0	0			0	0	0	0	0		0	0			0		0
0	3	1	1	1	1	1	0	1	31	32	33	3	3	3				0	1	1	0	0	1	1	0	seasonal H3	0	0	0		0		0	0			0	0	0	0	0		0	0			0		1
0	3	1	1	1	1	1	1	0	24	25	26	3	3	3				0	0	0	0	0	0	0	0		0	0	0		0		0	0			0	0	0	0	0		0	0			0		0
0	2	2	0	1	1	1	1	0	52	53	54		3	3						0	0	0					0	0	0		0		0	0				0	0				0	0			0
0	3	1	1	1	1	1	1	0	68	69	70	1	1	1				1	1	0	1	1	0	0	0		0	0	0		0		0	0			0	0	0	0	0		0	0			0		0
1	3	1	1	1	1	1	1	0	72	73	74	1	1	1				1	1	0	1	1	0	0	0		0	0	0		0		0	0			0	0	0	0	0		0	0			0		0
1	3	1	1	1	1	1	1	0	72	73	74	1	1	1				1	1	1	1	1	0	0	0		0	0	0		0		0	0			0	0	0	0	0		0	0			0		0
0	3	1	1	1	1	1	1	0	68	69	70	1	1	1				0	0	0	0	0	0	0	0		0	0	0		0		0	0			0	0	0	0	0		0	0			0		0
1	3	1	1	1	1	1	1	0	27	28	29	3	3	3				0	0	0	0	0	0	0	0		0	0	0		0		0	0			0	0	0	0	0		0	0			0		0
1	2	2	0	1	1	1	1	0	30	31	32		3	3						0	0	0					0	0	0		0		0	0				0	0				0	0			0
1	2	2	0	1	1	1	1	0	3	4	5		3	3						0	0	0					0	0	0		0		0	0				0	0				0	0			0
1	2	2	0	1	1	1	1	0	2	3	4		3	3						0	0	0					0	0	0		0		0	0				0	0				0	0			0
1	1	3	0	0	1	1	1	0	-1	0	1			1								0									0		0	0				0	0								0
0	3	1	1	1	1	1	1	0	55	56	57	3	3	3				0	0	0	0	0	0	0	0		0	0	0		0		0	0			0	0	0	0	0		0	0			0		0
0	2	2	0	1	1	1	1	0	23	24	25		3	3						0	0	0					0	0	0		0		0	0				0	0				0	0			0
1	2	2	0	1	1	1	1	0	25	26	27		3	3						0	0	0					0	0	0		0		0	0				0	0				0	0			0
0	1	3	0	0	1	1	1	0	0	1	2			3								0									0		0	0				0	0								0
1	1	3	0	0	1	1	1	0	-1	0	1			1								0									0		0	0				0	0								0
0	2	2	0	1	1	1	1	0	27	28	29		3	1						0	0	0					0	0	0		0		0	0				0	0				0	0			0
1	2	2	0	1	1	1	1	0	27	28	29		3	3						0	0	0					0	0	0		0		0	0				0	0				0	0			0
1	1	3	0	0	1	1	1	0	1	2	3			3								0									0		0	0				0	0								0
0	2	2	0	1	1	1	1	0	44	45	46		3	3						0	0	0					0	0	0		0		0	0				0	0				0	0			0
1	1	3	0	0	1	1	1	0	45	46	47			3								0									0		0	0				0	0								0
0	2	2	0	1	1	1	1	0	21	22	23		3	3						0	0	0					0	0	0		0		0	0				0	0				0	0			0
0	2	2	0	1	1	1	1	0	13	14	15		3	3						0	0	0					0	0	0		0		0	0				0	0				0	0			0
0	2	2	0	1	1	1	1	0	11	12	13		3	3						0	0	0					0	0	0		0		0	0				0	0				0	0			0
0	2	2	0	1	1	1	1	0	10	11	12		3	3						0	0	0					0	0	0		0		0	0				0	0				0	0			0
0	2	2	0	1	1	1	1	0	36	37	38		3	3						0	0	0					0	0	0		0		0	0				0	0				0	0			0
1	2	2	0	1	1	1	1	0	35	36	37		3	3						0	0	0					0	0	0		0		0	0				0	0				0	0			0
1	2	2	0	1	1	1	1	0	12	13	14		2	2						0	0	0					0	0	0		0		0	0				0	0				0	0			0
0	2	2	0	1	1	1	1	0	11	12	13		2	2						0	0	0					0	0	0		0		0	0				0	0				0	0			0
1	2	2	0	1	1	1	1	0	7	8	9		2	2						0	0	0					0	0	0		0		0	0				0	0				0	0			0
1	2	2	0	1	1	1	1	0	4	5	6		2	2						0	0	0					0	0	0		0		0	0				0	0				0	0			0
0	2	2	0	1	1	1	1	0	3	4	5		2	2						0	0	0					0	0	0		0		0	0				0	0				0	0			0
0	2	2	0	1	1	1	1	0	0	1	2		1	3						0	0	0					0	0	0		0		0	0				0	0				0	0			0
0	2	2	0	1	1	1	1	0	48	49	50		3	3				1	1	0	0	1					0	0	0		0		0	0				0	0				0	0			0
1	1	3	0	0	1	1	1	0	48	49	50			3								0									0		0	0				0	0								0
0	2	2	0	1	1	1	1	0	23	24	25		3	3				1	1	0	0	0					0	0	0		0		0	0				0	0				0	0			0
0	2	2	0	1	1	1	1	0	22	23	24		1	1				1	1	0	1	1					0	0	0		0		0	0				0	0				0	0			0
0	2	2	0	1	1	1	1	0	20	21	22		1	1				1	1	1	1	1					0	0	0		0		0	0				0	0				0	0			0
1	1	3	0	0	1	1	1	0	19	20	21			1								0									0		0	0				0	0								0
1	1	3	0	0	1	1	1	0	26	27	28			3								0									0		0	0				0	0								0
1	1	3	0	0	1	1	1	0	30	31	32			3								0									0		0	0				0	0								0
0	2	2	0	1	1	1	1	0	29	30	31		3	3				1	1	0	0	0					0	0	0		0		0	0				0	0				0	0			0
1	2	2	0	1	1	1	1	0	7	8	9		2	2						0	0	0					0	0	0		0		0	0				0	0				0	0			0
0	2	2	0	1	1	1	1	0	5	6	7		2	2						0	0	0					0	0	0		0		0	0				1	0				0	0			0
0	2	2	0	1	1	1	1	0	2	3	4		2	2						0	0	0					0	0	0		0		0	0				0	0				0	0			0
0	2	2	0	1	1	1	1	0	0	1	2		1	3						0	0	0					0	0	0		0		0	0				1	0				0	0			0
0	2	2	0	1	1	1	1	0	50	51	52		3	3						1	1	0					0	0	0		0		0	0				0	0				0	0			0
1	2	2	0	1	1	1	1	0	17	18	19		1	1						1	1	0					0	0	0		0		0	0				0	0				0	0			0
0	2	2	0	1	1	1	1	0	25	26	27		3	3						0	0	0					0	0	0		0		0	0				0	0				0	0			0
1	2	2	0	1	1	1	1	0	23	24	25		3	3						0	0	0					0	0	0		0		0	0				0	0				0	0			0
0	2	2	0	1	1	1	1	0	52	53	54		3	3						0	0	0					0	0	0		0		0	0				0	0				0	0			0
1	1	3	0	0	1	1	1	0	51	52	53			3								0									0		0	0				0	0								0
1	1	3	0	0	1	1	1	0	23	24	25			3								0									0		0	0				0	0								0
1	1	3	0	0	1	1	1	0	19	20	21			3								0									0		0	0				0	0								0
1	1	3	0	0	1	1	1	0	17	18	19			3								0									0		0	0				0	0								0
0	2	2	0	1	1	1	1	0	46	47	48		1	1						0	0	0					0	0	0		0		0	0				0	0				0	0			0
1	1	3	0	0	1	1	1	0	53	54	55			3								0									0		0	0				0	0								0
1	1	3	0	0	1	1	1	0	22	23	24			3								0									0		0	0				0	0								0
1	1	3	0	0	1	1	1	0	15	16	17			3								0									0		0	0				0	0								0
0	2	2	0	1	1	1	1	0	25	26	27		3	1						0	0	0					0	0	0		0		0	0				0	0				0	0			0
0	2	2	0	1	1	1	1	0	-1	0	1		1	1						0	0	0					0	0	0		0		0	0				0	0				0	0			0
1	1	3	0	0	1	1	1	0	25	26	27			3								0									0		0	0				0	0								0
0	2	2	0	1	1	1	1	0	48	49	50		1	1						1	0	0					0	0	0		0		0	0				0	0				0	0			0
1	2	2	0	1	1	1	1	0	19	20	21		3	3						0	0	0					0	0	0		0		0	0				0	0				0	0			0
1	2	2	0	1	1	1	1	0	53	54	55		3	3						1	0	0					0	0	0		0		0	0				0	0				0	0			0
1	1	3	0	0	1	1	1	0	23	24	25			3								0									0		0	0				0	0								0
0	2	2	0	1	1	1	1	0	23	24	25		3	3						1	0	0					0	0	0		0		0	0				0	0				0	0			0
0	2	2	0	1	1	1	1	0	52	53	54		1	1						1	0	0					0	0	0		0		0	0				0	0				0	0			0
0	2	2	0	1	1	1	1	0	25	26	27		3	3						1	0	0					0	0	0		0		0	0				0	0				0	0			0
1	1	3	0	0	1	1	1	0	56	57	58			3								0									0		0	0				0	0								0
1	1	3	0	0	1	1	1	0	21	22	23			3								0									0		0	0				0	0								0
0	2	2	0	1	1	1	1	0	40	41	42		1	1				1	1	1	0	0					0	0	0		0		0	0				0	0				0	0			0
0	1	3	0	0	1	1	1	0	18	19	20			3								0									0		0	0				0	0								0
1	1	3	0	0	1	1	1	0	16	17	18			3								0									0		0	0				0	0								0
1	1	3	0	0	1	1	1	0	45	46	47			3								0									0		0	0				0	0								0
0	1	2	0	1	0	1	1	0	28	29	30		3							0	0						0	0	0									0					0	0
0	2	2	0	1	1	1	1	0	17	18	19		3	3						0	0	0					0	0	0		0		0	0				0	0				0	0			0
0	2	2	0	1	1	1	1	0	21	22	23		3	3						0	0	0					0	0	0		0		0	0				0	0				0	0			0
0	2	2	0	1	1	1	1	0	23	24	25		3	3						0	0	0					0	0	0		0		0	0				0	0				0	0			0
1	2	2	0	1	1	1	1	0	53	54	55		3	3						0	0	0					0	0	0		0		0	0				0	0				0	0			0
0	2	2	0	1	1	1	1	0	25	26	27		1	3						0	0	0					0	0	0		0		0	0				0	0				0	0			0
0	2	2	0	1	1	1	1	0	26	27	28		3	3						0	0	0					0	0	0		0		0	0				0	0				0	0			0
1	2	2	0	1	1	1	1	0	20	21	22		3	3						0	0	0					0	0	0		0		0	0				0	0				0	0			0
0	2	2	0	1	1	1	1	0	36	37	38		3	3				1	1	1	1	0					0	0	0		0		0	0				0	0				0	0			0
0	2	2	0	1	1	1	1	0	23	24	25		3	3						0	0	0					0	0	0		0		0	0				0	0				0	0			0
1	2	2	0	1	1	1	1	0	-1	0	1		1	1						0	0	0					0	0	0		0		0	0				0	0				0	0			0
1	2	2	0	1	1	1	1	0	40	41	42		3	3						0	0	0					0	0	0		0		0	0				0	0				0	0			0
0	2	2	0	1	1	1	1	0	44	45	46		3	3						0	0	0					0	0	0		0		0	0				0	0				0	0			0
1	2	2	0	1	1	1	1	0	15	16	17		3	3						0	0	0					0	0	0		0		0	0				0	0				0	0			0
1	2	2	0	1	1	1	1	0	13	14	15		3	3						0	0	0					0	0	0		0		0	0				0	0				0	0			0
0	2	2	0	1	1	1	1	0	11	12	13		3	3						0	0	0					0	0	0		0		0	0				0	0				0	0			0
1	2	2	0	1	1	1	1	0	9	10	11		3	3						0	0	0					0	0	0		0		0	0				0	0				0	0			0
0	1	3	0	0	1	1	1	0	72	73	74			1								0									0		0	0				0	0								0
0	1	3	0	0	1	1	1	0	20	21	22			3								0									0		0	0				0	0								0
1	3	1	1	1	1	0	0	0	11	12	13	2	2	2				0	0	0	0	0	0	0	0		0	0	0		1		1	0	seasonal H3		0	0	0	0	0		0	0			0		0
0	3	1	1	1	1	0	0	0	8	9	10	2	2	2				0	0	0	0	0	0	0	0		0	0	0		0		0	0			0	0	0	0	0		0	0			0		0
0	3	1	1	1	1	0	0	0	7	8	9	2	2	2				0	0	0	0	0	0	0	0		0	0	0		0		0	0			0	0	0	0	0		0	0			0		0
1	3	1	1	1	1	0	0	0	3	4	5	2	2	2				0	0	0	0	0	0	0	0		0	0	0		0		0	0			0	0	0	0	0		0	0			0		0
1	2	2	0	1	1	0	0	0	34	35	36		1	3						0	0	0					0	0	0		0		0	0				0	0				0	0			0
0	2	2	0	1	1	0	0	0	36	37	38		3	3				1	1	0	0	0					0	0	0		0		0	0				0	0				0	0			0
1	3	1	1	1	1	0	0	0	11	12	13	2	2	2				0	0	0	0	0	0	0	0		0	0	0		0		0	0			0	0	0	0	0		0	0			0		0
1	3	1	1	1	1	0	0	0	9	10	11	1	1	1				0	1	0	0	0	0	0	0		0	0	0		0		0	0			0	0	0	0	0		0	0			0		0
0	3	1	1	1	1	0	0	0	7	8	9	2	2	2				0	0	0	0	0	0	0	0		0	0	0		0		0	0			0	0	0	0	0		0	0			0		0
1	3	1	1	1	1	0	0	0	5	6	7	2	2	2				0	0	0	0	0	0	0	0		0	0	0		1		1	0	seasonal H3		0	0	0	0	0		0	0			0		0
1	3	1	1	1	1	0	0	0	4	5	6	2	2	2				0	0	0	0	0	1	1	0	seasonal H3	0	0	0		0		0	0			1	0	0	0	0		0	0			0		0
0	3	1	1	1	1	0	0	0	2	3	4	1	2	2				0	0	0	0	0	1	1	0	seasonal H3	0	0	0		0		0	0			0	0	0	0	0		0	0			0		0
0	3	1	1	1	1	0	0	0	32	33	34	1	1	1				0	0	0	0	0	0	0	0		0	0	0		0		0	0			0	0	0	0	0		0	0			0		0
1	3	1	1	1	1	0	0	0	37	38	39	3	3	3				0	1	0	0	0	0	0	0		0	0	0		1		1	0	seasonal H3		0	0	0	0	0		0	0			0		0
1	3	1	1	1	1	0	0	0	5	6	7	3	1	1				0	0	0	0	0	0	0	0		0	0	0		0		0	0			0	0	0	0	0		0	0			0		0
1	1	3	0	0	1	0	0	0	43	44	45			1							1	0									0		0	0				0	0								0
0	3	1	1	1	1	0	0	0	45	46	47	3	3	3				0	1	0	0	0	0	0	0		0	0	0		0		0	0			0	0	0	0	0		0	0			0		0
0	3	1	1	1	1	0	0	0	14	15	16	3	3	3				0	1	0	0	0	0	0	0		0	0	0		0		0	0			0	0	0	0	0		0	0			0		0
1	3	1	1	1	1	0	0	0	12	13	14	3	3	3				0	1	0	0	0	0	0	0		0	0	0		0		0	0			0	0	0	0	0		0	0			0		0
0	3	1	1	1	1	0	0	0	10	11	12	2	3	3				0	0	0	0	0	0	0	0		0	0	0		0		0	0			0	0	0	0	0		0	0			0		0
0	3	1	1	1	1	0	0	0	42	43	44	3	3	3				0	0	0	0	0	0	0	0		0	0	0		0		0	0			0	0	0	0	0		0	0			0		0
1	2	2	0	1	1	0	0	0	45	46	47		3	3				1	1	0	0	0					0	0	0		0		0	0				0	0				0	0			0
0	2	2	0	1	1	0	0	0	17	18	19		3	3				1	1	0	0	0					0	0	0		0		0	0				0	0				0	0			0
0	2	2	0	1	1	0	0	0	17	18	19		3	3				1	1	0	0	0					0	0	0		0		0	0				0	0				0	0			0
0	3	1	1	1	1	0	0	0	48	49	50	1	1	1				0	0	0	1	0	0	0	0		0	0	0		0		0	0			0	0	0	0	0		0	0			0		0
1	3	1	1	1	1	0	0	0	11	12	13	2	2	2				0	0	0	0	0	0	0	0		0	0	0		0		0	0			0	0	0	0	0		0	0			0		0
0	3	1	1	1	1	0	0	0	10	11	12	2	2	2				0	0	0	0	0	0	0	0		0	0	0		0		0	0			0	0	0	0	0		0	0			0		0
1	3	1	1	1	1	0	0	0	7	8	9	2	2	2				0	0	0	0	0	1	1	0	seasonal H3	0	0	0		0		0	0			1	0	0	0	0		0	0			0		0
0	3	1	1	1	1	0	0	0	5	6	7	2	2	2				0	0	0	0	0	1	1	0	seasonal H3	0	0	0		0		0	0			0	0	0	0	0		0	0			0		0
0	3	1	1	1	1	0	0	0	39	40	41	3	3	3				0	0	0	0	0	0	0	0		0	0	0		0		0	0			0	0	0	0	0		0	0			0		0
1	2	2	0	1	1	0	0	0	5	6	7		3	3						0	0	0					0	0	0		0		0	0				0	0				0	0			0
0	3	1	1	1	1	0	0	0	12	13	14	2	2	2				0	0	0	0	0	0	0	0		0	0	0		0		0	0			0	0	0	0	0		0	0			0		0
0	3	1	1	1	1	0	0	0	10	11	12	2	2	2				0	0	0	0	0	0	0	0		0	0	0		0		0	0			0	0	0	0	0		0	0			0		0
0	3	1	1	1	1	0	0	0	36	37	38	3	3	3	1			0	0	0	0	0	0	0	0		0	0	0		0		0	0			0	0	0	0	0		0	0			0		0
0	3	1	1	1	1	0	0	0	0	1	2	1	1	3				0	0	0	0	0	0	0	0		0	0	0		0		0	0			1	0	0	0	0		0	0			0		0
1	3	1	1	1	1	0	0	0	9	10	11	3	2	2				0	0	0	0	0	0	0	0		0	0	0		0		0	0			0	0	0	0	0		0	0			0		0
1	3	1	1	1	1	0	0	0	14	15	16	3	2	3				0	0	0	0	0	0	0	0		0	0	0		0		0	0			0	0	0	0	0		0	0			0		0
0	2	2	0	1	1	0	0	0	-1	0	1		1	1						0	0	0					0	0	0		1		1	0	seasonal H3			0	0				0	0			0
0	3	1	1	1	1	0	0	0	10	11	12	2	2	2				0	0	0	0	0	0	0	0		0	0	0		0		0	0			0	0	0	0	0		0	0			0		0
0	3	1	1	1	1	0	0	0	8	9	10	2	2	2				0	0	0	0	0	0	0	0		0	0	0		0		0	0			0	0	0	0	0		0	0			0		0
0	3	1	1	1	1	0	0	0	0	1	2	1	1	3				0	0	0	0	0	0	0	0		0	0	0		1		1	0	seasonal H3		0	0	0	0	0		0	0			0		0
0	2	2	0	1	1	0	0	0	34	35	36		1	3						0	0	0					0	0	0		0		0	0				0	0				0	0			0
0	2	2	0	1	1	0	0	0	4	5	6		2	2						0	0	0					0	0	0		0		0	0				0	0				0	0			0
0	2	2	0	1	1	0	0	0	6	7	8		2	2						0	0	0					0	0	0		0		0	0				0	0				0	0			0
0	3	1	1	1	1	0	0	0	28	29	30	1	1	1	1	1		0	0	0	0	0	0	0	0		0	0	0		0		0	0			0	0	0	0	0		0	0			0		0
1	3	1	1	1	1	0	0	0	28	29	30	3	3	3				0	0	0	0	0	0	0	0		0	0	0		0		0	0			0	0	0	0	0		0	0			0		0
1	3	1	1	1	1	0	0	0	1	2	3	1	1	3				0	0	0	0	0	0	0	0		0	0	0		0		0	0			0	0	0	0	0		0	0			0		0
0	3	1	1	1	1	0	0	0	57	58	59	1	1	1				0	1	0	0	0	1	1	0	seasonal H3	0	0	0		0		0	0			0	0	0	0	0		0	0			0		0
1	3	1	1	1	1	0	0	0	59	60	61	1	1	1				0	1	0	0	0	1	1	0	seasonal H3	0	0	0		0		0	0			0	0	0	0	0		0	0			0		0
1	2	2	0	1	1	0	0	0	-1	0	1		1	1						0	0	0					0	0	0		0		0	0				1	0				0	0			0
1	1	3	0	0	1	0	0	0	-2	-1	0			1								0									0		0	0				0	0								0
0	3	1	1	1	1	0	0	0	40	41	42	1	1	1				0	0	0	0	0	0	0	0		0	0	0		0		0	0			0	0	0	0	0		0	0			0		0
1	1	3	0	0	1	0	0	0	42	43	44			3								0									0		0	0				0	0								0
1	1	1	1	0	0	0	0	0	15	16	17	3						0	0				0	0	0												0			0	0								0
1	3	1	1	1	1	0	0	0	13	14	15	2	2	2				0	0	0	0	0	0	0	0		0	0	0		0		0	0			0	0	0	0	0		0	0			0		0
1	3	1	1	1	1	0	0	0	12	13	14	2	1	1				0	0	0	0	0	0	0	0		0	0	0		0		0	0			0	0	0	0	0		0	0			0		0
0	3	1	1	1	1	0	0	0	10	11	12	2	2	2				0	0	0	0	0	0	0	0		0	0	0		0		0	0			0	0	0	0	0		0	0			0		0
0	3	1	1	1	1	0	0	0	10	11	12	2	2	2				0	0	0	0	0	0	0	0		0	0	0		0		0	0			0	0	0	0	0		0	0			0		0
0	3	1	1	1	1	0	0	0	5	6	7	2	3	3				0	0	0	0	0	0	0	0		0	0	0		1		1	0	seasonal H3		0	0	1	0	0		0	0			0		0
0	3	1	1	1	1	0	0	0	38	39	40	3	3	3				0	0	0	0	0	0	0	0		0	0	0		0		0	0			0	0	0	0	0		0	0			0		0
1	2	1	1	1	0	0	0	0	14	15	16	3	3					0	0	0	0		0	0	0		0	0	0								0	0		0	0		0	0					0
0	3	1	1	1	1	0	0	0	12	13	14	3	2	2				0	0	0	0	0	0	0	0		0	0	0		0		0	0			0	0	0	0	0		0	0			0		0
0	3	1	1	1	1	0	0	0	7	8	9	3	3	3				0	0	0	0	0	0	0	0		0	0	0		0		0	0			0	0	0	0	0		0	0			0		0
0	3	1	1	1	1	0	0	0	2	3	4	1	3	3				0	0	0	0	0	0	0	0		0	0	0		0		0	0			0	0	0	0	0		0	0			0		0
1	1	1	1	0	0	0	0	0	69	70	71	1						0	0				0	0	0												0			0	0								0
0	3	1	1	1	1	0	0	0	71	72	73	1	1	1				1	1	0	0	0	0	0	0		0	0	0		0		0	0			0	0	0	0	0		0	0			0		0
0	3	1	1	1	1	0	0	0	22	23	24	3	3	3				0	0	0	0	0	0	0	0		0	0	0		1		1	0	seasonal H3		0	0	0	0	0		0	0			0		0
0	2	2	0	1	1	0	0	0	44	45	46		3	3				1	1	0	0	0					0	0	0		1		1	0	seasonal H3			0	0				0	0			0
0	2	2	0	1	1	0	0	0	12	13	14		3	3						0	0	0					0	0	0		0		0	0				0	0				0	0			0
0	2	2	0	1	1	0	0	0	18	19	20		3	3						0	0	0					0	0	0		0		0	0				0	0				0	0			0
0	2	1	1	0	1	0	0	0	10	11	12	3		3				0	0			0	0	0	0						1		1	0	seasonal H3		0	0	0	0	0						0		0
1	1	3	0	0	1	0	0	0	8	9	10			3								0									1		1	0	seasonal H3			0	0								0
0	2	2	0	1	1	0	0	0	39	40	41		3	3				1	1	1	0	0					0	0	0		1		1	0	seasonal H3			0	0				0	0			0
0	2	2	0	1	1	0	0	0	1	2	3		1	2				1	1	0	0	0					0	0	0		0		0	0				0	0				0	0			0
1	2	2	0	1	1	0	0	0	58	59	60		1	1				1	1	1	1	0					0	0	0		0		0	0				0	0				0	0			0
1	3	1	1	1	1	0	0	0	11	12	13	2	2	2				0	0	0	0	0	0	0	0		0	0	0		0		0	0			0	0	0	0	0		0	0			0		0
1	3	1	1	1	1	0	0	0	10	11	12	2	2	2				0	0	0	0	0	0	0	0		0	0	0		0		0	0			0	0	0	0	0		0	0			0		0
0	3	1	1	1	1	0	0	0	8	9	10	2	2	2				0	0	0	0	0	0	0	0		0	0	0		0		0	0			0	0	0	0	0		0	0			0		0
0	3	1	1	1	1	0	0	0	3	4	5	2	3	2				0	0	1	0	0	0	0	0		0	0	0		0		0	0			0	0	0	0	0		0	0			0		0
0	3	1	1	1	1	0	0	0	2	3	4	1	2	2				0	0	1	0	0	0	0	0		0	0	0		0		0	0			0	0	0	0	0		0	0			0		0
1	1	1	1	0	0	0	0	0	14	15	16	3						0	0				0	0	0												0			0	0								0
1	2	1	1	0	1	0	0	0	13	14	15	3		3				0	1			0	0	0	0						0		0	0			0	0	0	0	0						0		0
0	3	1	1	1	1	0	0	0	35	36	37	3	3	3				0	0	0	0	0	0	0	0		0	0	0		0		0	0			0	0	0	0	0		0	0			0		0
1	3	1	1	1	1	0	0	0	38	39	40	3	3	3				0	0	0	0	0	0	0	0		0	0	0		0		0	0			0	0	0	0	0		0	0			0		0
0	3	1	1	1	1	0	0	0	13	14	15	2	2	2				0	0	0	0	0	0	0	0		0	0	0		0		0	0			0	0	0	0	0		0	0			0		0
0	3	1	1	1	1	0	0	0	12	13	14	2	2	2				0	0	0	0	0	0	0	0		0	0	0		0		0	0			0	0	0	0	0		0	0			0		0
1	3	1	1	1	1	0	0	0	11	12	13	2	2	2				0	0	0	0	0	0	0	0		0	0	0		0		0	0			0	0	0	0	0		0	0			0		0
1	3	1	1	1	1	0	0	0	7	8	9	2	2	2				0	0	0	0	0	0	0	0		0	0	0		0		0	0			0	0	0	0	0		0	0			0		0
0	3	1	1	1	1	0	0	0	14	15	16	2	2	3				0	0	0	0	0	0	0	0		0	0	0		0		0	0			0	0	0	0	0		0	0			0		0
1	3	1	1	1	1	0	0	0	10	11	12	1	1	2				0	1	0	0	0	0	0	0		0	0	0		0		0	0			0	0	0	0	0		0	0			0		0
0	3	1	1	1	1	0	0	0	8	9	10	1	2	2				0	0	0	0	0	0	0	0		0	0	0		0		0	0			0	0	0	0	0		0	0			0		0
1	3	1	1	1	1	0	0	0	1	2	3	1	1	2				0	0	1	0	0	0	0	0		0	0	0		0		0	0			0	0	0	0	0		0	0			0		0
0	3	1	1	1	1	0	0	0	39	40	41	3	3	3				0	0	0	0	0	0	0	0		0	0	0		0		0	0			0	0	0	0	0		0	0			0		0
1	3	1	1	1	1	0	0	0	41	42	43	3	3	3				0	0	0	0	0	0	0	0		0	0	0		0		0	0			0	0	0	0	0		0	0			0		0
1	3	1	1	1	1	0	0	0	12	13	14	2	2	2				0	0	0	0	0	0	0	0		0	0	0		0		0	0			0	0	0	0	0		0	0			0		0
1	3	1	1	1	1	0	0	0	10	11	12	2	2	2				0	0	0	0	0	0	0	0		0	0	0		0		0	0			0	0	0	0	0		0	0			0		0
0	3	1	1	1	1	0	0	0	8	9	10	2	2	2				0	0	0	0	0	0	0	0		0	0	0		0		0	0			0	0	0	0	0		0	0			0		0
0	3	1	1	1	1	0	0	0	5	6	7	2	2	2				0	0	0	0	0	0	0	0		0	0	0		0		0	0			0	0	0	0	0		0	0			0		0
1	3	1	1	1	1	0	0	0	4	5	6	2	2	2				0	0	0	0	0	0	0	0		0	0	0		0		0	0			1	0	0	0	0		0	0			0		0
0	3	1	1	1	1	0	0	0	7	8	9	3	2	2				0	0	0	0	0	0	0	0		0	0	0		0		0	0			0	0	0	0	0		0	0			0		0
1	3	1	1	1	1	0	0	0	2	3	4	1	2	2				0	0	1	0	0	0	0	0		0	0	0		0		0	0			0	0	0	0	0		0	0			0		0
0	3	1	1	1	1	0	0	0	0	1	2	1	1	3				0	0	1	0	0	0	0	0		0	0	0		0		0	0			1	0	0	0	0		0	0			0		0
0	3	1	1	1	1	0	0	0	36	37	38	3	3	3				1	1	0	0	0	0	0	0		0	0	0		0		0	0			0	0	0	0	0		0	0			0		0
1	3	1	1	1	1	0	0	0	36	37	38	3	3	3				1	1	0	0	0	0	0	0		0	0	0		0		0	0			1	0	0	0	0		0	0			0		0
0	3	1	1	1	1	0	0	0	41	42	43	1	1	1				0	0	0	0	0	0	0	0		0	0	0		0		0	0			0	0	0	0	0		0	0			0		0
1	3	1	1	1	1	0	0	0	3	4	5	2	2	2				0	0	1	0	0	0	0	0		0	0	0		0		0	0			0	0	0	0	0		0	0			0		0
0	3	1	1	1	1	0	0	0	8	9	10	1	1	1				0	0	0	0	0	0	0	0		0	0	0		0		0	0			0	0	0	0	0		0	0			0		0
0	3	1	1	1	1	0	0	0	12	13	14	1	1	1				0	0	0	0	0	0	0	0		0	0	0		0		0	0			0	0	0	0	0		0	0			0		0
1	3	1	1	1	1	0	0	0	43	44	45	3	1	1				0	0	0	0	0	0	0	0		0	0	0		0		0	0			0	0	0	0	0		0	0			0		0
0	3	1	1	1	1	0	0	0	48	49	50	3	3	3				0	0	0	0	0	0	0	0		0	0	0		0		0	0			0	0	0	0	0		0	0			0		0
1	3	1	1	1	1	0	0	0	49	50	51	3	3	3				0	0	0	0	0	0	0	0		0	0	0		0		0	0			0	0	0	0	0		0	0			0		0
1	3	1	1	1	1	0	0	0	20	21	22	3	3	3				0	0	0	0	0	0	0	0		0	0	0		0		0	0			0	0	0	0	0		0	0			0		0
0	1	2	0	1	0	0	0	0	25	26	27		3							0	0						0	0	0									0					0	0
0	2	2	0	1	1	0	0	0	21	22	23		3	3						0	0	0					0	0	0		0		0	0				0	0				0	0			0
0	3	1	1	1	1	0	0	0	17	18	19	3	3	3				0	0	0	0	0	0	0	0		0	0	0		0		0	0			0	0	0	0	0		0	0			0		0
1	2	2	0	1	1	0	0	0	19	20	21		3	3						0	0	0					0	0	0		0		0	0				0	0				0	0			0
1	2	2	0	1	1	0	0	0	15	16	17		3	3						0	0	0					0	0	0		0		0	0				0	0				0	0			0
0	3	1	1	1	1	0	0	0	43	44	45	1	1	1				0	0	1	1	0	0	0	0		0	0	0		0		0	0			0	0	0	0	0		0	0			0		0
0	3	1	1	1	1	0	0	0	19	20	21	1	1	1				0	0	1	0	0	0	0	0		0	0	0		0		0	0			0	0	0	0	0		0	0			0		0
1	2	2	0	1	1	0	0	0	57	58	59		3	3						0	0	0					0	0	0		0		0	0				0	0				0	0			0
0	3	1	1	1	1	0	0	0	17	18	19	3	3	3				0	0	1	0	0	0	0	0		0	0	0		0		0	0			0	0	0	0	0		0	0			0		0
1	3	1	1	1	1	0	0	0	22	23	24	3	3	3				0	0	0	0	0	0	0	0		0	0	0		0		0	0			0	0	0	0	0		0	0			0		0
0	3	1	1	1	1	0	0	0	17	18	19	3	3	3				0	0	0	0	0	0	0	0		0	0	0		0		0	0			0	0	0	0	0		0	0			0		0
0	3	1	1	1	1	0	0	0	26	27	28	3	3	3				0	0	0	0	0	0	0	0		0	0	0		0		0	0			0	0	0	0	0		0	0			0		0
0	3	1	1	1	1	0	0	0	29	30	31	1	1	1				0	1	1	0	0	0	0	0		0	0	0		0		0	0			0	0	0	0	0		0	0			0		0
0	2	1	1	1	0	0	0	0	30	31	32	3	3					0	0	1	0		0	0	0		0	0	0								0	0		0	0		0	0					0
0	2	2	0	1	1	0	0	0	20	21	22		3	3						0	0	0					0	0	0		0		0	0				0	0				0	0			0
1	2	2	0	1	1	0	0	0	26	27	28		3	3						0	0	0					0	0	0		0		0	0				0	0				0	0			0
1	2	2	0	1	1	0	0	0	52	53	54		3	3						0	0	0					0	0	0		0		0	0				0	0				0	0			0
1	2	2	0	1	1	0	0	0	24	25	26		3	3						0	0	0					0	0	0		0		0	0				0	0				0	0			0
1	2	2	0	1	1	0	0	0	25	26	27		1	1						0	0	0					0	0	0		0		0	0				0	0				0	0			0
0	2	2	0	1	1	0	0	0	27	28	29		3	3						0	0	0					0	0	0		0		0	0				0	0				0	0			0
1	2	2	0	1	1	0	0	0	22	23	24		3	3						0	0	0					0	0	0		0		0	0				0	0				0	0			0
1	3	1	1	1	1	0	0	0	65	66	67	1	1	1				0	0	0	0	0	0	0	0		0	0	0		0		0	0			1	0	0	0	0		0	0			0		0
0	3	1	1	1	1	0	0	0	64	65	66	1	1	1				0	0	0	0	0	0	0	0		0	0	0		0		0	0			0	0	0	0	0		0	0			0		0
0	2	1	1	1	0	0	0	0	25	26	27	3	3					0	0	0	0		0	0	0		0	0	0								0	0		0	0		0	0					0
1	3	1	1	1	1	0	0	0	60	61	62	3	3	3				0	0	0	0	0	0	0	0		0	0	0		0		0	0			0	0	0	0	0		0	0			0		0
0	3	1	1	1	1	0	0	0	17	18	19	3	3	3				0	0	0	0	0	0	0	0		0	0	0		0		0	0			0	0	0	0	0		0	0			0		0
0	3	1	1	1	1	0	0	0	56	57	58	3	3	3				0	0	0	0	0	0	0	0		1	1	0	pH1N1	0		0	0			0	0	0	0	0		0	0			0		0
1	2	2	0	1	1	0	0	0	23	24	25		3	3						0	0	0					0	0	0		0		0	0				0	0				0	0			0
0	2	2	0	1	1	0	0	0	21	22	23		3	3						0	0	0					0	0	0		0		0	0				0	0				0	0			0
1	2	2	0	1	1	0	0	0	19	20	21		3	3						0	0	0					0	0	0		0		0	0				0	0				0	0			0
1	3	1	1	1	1	0	0	0	31	32	33	1	1	1				1	1	0	0	0	0	0	0		0	0	0		0		0	0			0	0	0	0	0		0	0			0		0
0	3	1	1	1	1	0	0	0	29	30	31	3	3	3				0	0	0	0	0	0	0	0		0	0	0		0		0	0			0	0	0	0	0		0	0			0		0
0	3	1	1	1	1	0	0	0	66	67	68	1	1	1				1	1	0	0	0	0	0	0		0	0	0		0		0	0			0	0	0	0	0		0	0			0		0
0	3	1	1	1	1	0	0	0	37	38	39	3	3	3				0	0	0	0	0	0	0	0		0	0	0		0		0	0			0	0	0	0	0		0	0			0		0
1	3	1	1	1	1	0	0	0	63	64	65	3	3	1				0	0	0	0	0	0	0	0		0	0	0		0		0	0			0	0	0	0	0		0	0			0		0
1	2	2	0	1	1	0	0	0	24	25	26		3	3						0	0	0					0	0	0		0		0	0				0	0				0	0			0
0	2	2	0	1	1	0	0	0	26	27	28		1	3		1				1	0	0					0	0	0		0		0	0				0	0				0	0			0
0	1	3	0	0	1	0	0	0	-2	-1	0			1								0									0		0	0				0	0								0
0	2	2	0	1	1	0	0	0	48	49	50		3	3				1	1	0	0	0					0	0	0		0		0	0				0	0				0	0			0
0	2	2	0	1	1	0	0	0	14	15	16		3	3				1	1	0	0	0					0	0	0		0		0	0				0	0				0	0			0
1	2	2	0	1	1	0	0	0	45	46	47		3	3						0	0	0					0	0	0		0		0	0				0	0				0	0			0
1	2	2	0	1	1	0	0	0	20	21	22		1	1				1	1	0	0	1					0	0	0		0		0	0				0	0				0	0			0
1	2	2	0	1	1	0	0	0	19	20	21		3	3						0	0	0					0	0	0		0		0	0				0	0				0	0			0
0	2	2	0	1	1	0	0	0	18	19	20		3	3						0	0	0					0	0	0		0		0	0				0	0				0	0			0
0	2	2	0	1	1	0	0	0	16	17	18		3	3				1	1	0	0	0					0	0	0		0		0	0				0	0				0	0			0
1	2	2	0	1	1	0	0	0	25	26	27		3	3						0	0	0					0	0	0		0		0	0				0	0				0	0			0
1	2	2	0	1	1	0	0	0	22	23	24		3	3						0	0	0					0	0	0		0		0	0				0	0				0	0			0
0	2	2	0	1	1	0	0	0	26	27	28		3	3		1				1	0	0					0	0	0		0		0	0				0	0				0	0			0
0	2	2	0	1	1	0	0	0	82	83	84		1	1				1	1	1	0	0					0	0	0		0		0	0				0	0				0	0			0
0	2	2	0	1	1	0	0	0	51	52	53		3	3				1	1	0	0	0					0	0	0		0		0	0				0	0				0	0			0
1	1	3	0	0	1	0	0	0	75	76	77			1								0									0		0	0				0	0								0
1	3	1	1	1	1	1	1	0	51	52	53	3	1	1				0	1	1	1	1	0	0	0		0	0	0		0		0	0			0	0	0	0	0		0	0			0		0
0	3	1	1	1	1	1	1	0	47	48	49	3	3	3				0	1	1	1	0	0	0	0		0	0	0		0		0	0			0	0	0	0	0		0	0			0		0
1	1	1	1	0	0	1	1	0	18	19	20	3						0	0				0	0	0												0			0	0								0
0	3	1	1	1	1	1	1	0	16	17	18	3	3	3				0	0	1	1	0	0	0	0		0	0	0		0		0	0			0	0	0	0	0		0	0			0		0
1	1	1	1	0	0	1	1	0	15	16	17	3						0	0				0	0	0												0			0	0								0
0	3	1	1	1	1	1	1	0	13	14	15	2	2	2				0	0	0	0	0	0	0	0		0	0	0		0		0	0			0	0	0	0	0		0	0			0		0
0	3	1	1	1	1	1	1	0	11	12	13	2	3	2				0	0	1	1	0	0	0	0		0	0	0		0		0	0			0	0	0	0	0		0	0			0		0
1	2	2	0	1	1	1	1	0	23	24	25		3	3						0	0	0					0	0	0		0		0	0				0	0				0	0			0
0	2	2	0	1	1	1	1	0	21	22	23		3	3						0	0	0					0	0	0		0		0	0				0	0				0	0			0
0	2	2	0	1	1	1	1	0	20	21	22		1	1				1	1	1	1	0					0	0	0		0		0	0				0	0				0	0			0
0	2	2	0	1	1	1	1	0	19	20	21		3	3						0	0	0					0	0	0		0		0	0				0	0				0	0			0
1	2	1	1	1	0	1	1	0	48	49	50	3	3					1	1	1	1		0	0	0		0	0	0								0	0		0	0		0	0					0
0	3	1	1	1	1	1	1	0	38	39	40	3	3	3				1	1	1	1	1	0	0	0		0	0	0		0		0	0			0	0	0	0	0		0	0			0		0
1	2	1	1	1	0	1	1	0	16	17	18	1	3					1	1	1	1		0	0	0		0	0	0								0	0		0	0		0	0					0
1	2	1	1	1	0	1	1	0	14	15	16	3	3					0	1	1	1		0	0	0		0	0	0								0	0		0	0		0	0					0
0	3	1	1	1	1	1	1	0	12	13	14	3	3	3				0	1	1	1	1	0	0	0		0	0	0		0		0	0			0	0	0	0	0		0	0			0		0
1	3	1	1	1	1	1	1	0	11	12	13	3	3	3				0	1	1	1	1	0	0	0		0	0	0		0		0	0			0	0	0	0	0		0	0			0		0
1	3	1	1	1	1	1	1	0	9	10	11	1	1	1				0	1	1	1	1	0	0	0		0	0	0		0		0	0			0	0	0	0	0		0	0			0		0
1	3	1	1	1	1	1	1	0	5	6	7	1	1	1				0	1	1	1	1	0	0	0		0	0	0		0		0	0			0	0	0	0	0		0	0			0		0
1	3	1	1	1	1	1	1	0	41	42	43	3	3	3				0	0	0	0	0	0	0	0		0	0	0		0		0	0			0	0	0	0	0		0	0			0		0
0	3	1	1	1	1	1	1	0	36	37	38	1	1	1				0	1	0	1	1	0	0	0		0	0	0		0		0	0			0	0	0	0	0		0	0			0		0
1	3	1	1	1	1	1	1	0	14	15	16	1	1	1				0	1	1	1	1	0	0	0		0	0	0		0		0	0			0	0	0	0	0		0	0			0		0
0	3	1	1	1	1	1	1	0	13	14	15	1	1	1				0	1	1	1	1	0	0	0		0	0	0		0		0	0			0	0	0	0	0		0	0			0		0
1	3	1	1	1	1	1	1	0	12	13	14	2	3	3				0	0	1	1	1	0	0	0		0	0	0		0		0	0			0	0	0	0	0		0	0			0		0
0	3	1	1	1	1	1	1	0	10	11	12	2	3	3				0	0	1	1	1	0	0	0		0	0	0		0		0	0			0	0	0	0	0		0	0			0		0
1	3	1	1	1	1	1	1	0	9	10	11	2	3	3				0	0	1	1	1	0	0	0		0	0	0		0		0	0			0	0	0	0	0		0	0			0		0
0	3	1	1	1	1	1	1	0	7	8	9	2	1	1				0	0	1	1	1	0	0	0		0	0	0		0		0	0			0	0	0	0	0		0	0			0		0
1	3	1	1	1	1	1	1	0	39	40	41	3	3	3				0	0	0	0	0	0	0	0		0	0	0		0		0	0			0	0	0	0	0		0	0			0		0
0	3	1	1	1	1	1	1	0	38	39	40	3	1	3		1		0	0	1	0	0	0	0	0		0	0	0		0		0	0			0	0	0	0	0		0	0			0		0
1	3	1	1	1	1	1	1	0	13	14	15	2	2	2				0	0	0	0	0	0	0	0		0	0	0		0		0	0			0	0	0	0	0		0	0			0		0
0	3	1	1	1	1	1	1	0	11	12	13	2	2	2				0	0	0	0	0	0	0	0		0	0	0		0		0	0			0	0	0	0	0		0	0			0		0
0	3	1	1	1	1	1	1	0	6	7	8	2	2	2				0	0	0	0	0	0	0	0		0	0	0		0		0	0			0	0	0	0	0		0	0			0		0
1	3	1	1	1	1	1	1	0	5	6	7	2	2	2				0	0	0	0	0	0	0	0		0	0	0		0		0	0			0	0	0	0	0		0	0			0		0
0	3	1	1	1	1	1	1	0	3	4	5	2	3	2				0	0	1	0	0	0	0	0		0	0	0		0		0	0			0	0	0	0	0		0	0			0		0
1	1	3	0	0	1	1	1	0	-2	-1	0			1								0									0		0	0				0	0								0
0	3	1	1	1	1	1	1	0	29	30	31	3	3	3				0	0	0	0	0	0	0	0		0	0	0		0		0	0			0	0	0	0	0		0	0			0		0
0	3	1	1	1	1	1	1	0	22	23	24	3	3	3				0	0	0	0	0	0	0	0		0	0	0		0		0	0			0	0	0	0	0		0	0			0		0
1	3	1	1	1	1	1	1	0	55	56	57	3	1	1				1	1	1	1	1	0	0	0		0	0	0		0		0	0			0	0	0	0	0		0	0			0		0
0	3	1	1	1	1	1	1	0	55	56	57	1	1	1				1	1	1	1	1	0	0	0		0	0	0		0		0	0			0	0	0	0	0		0	0			0		0
1	3	1	1	1	1	1	1	0	54	55	56	3	3	3				1	1	1	0	1	0	0	0		0	0	0		0		0	0			0	0	0	0	0		0	0			0		0
0	3	1	1	1	1	1	1	0	51	52	53	3	3	3				1	1	1	1	1	0	0	0		0	0	0		0		0	0			0	0	0	0	0		0	0			0		0
0	3	1	1	1	1	1	1	0	24	25	26	3	3	3				0	0	1	0	0	0	0	0		0	0	0		0		0	0			0	0	0	0	0		0	0			0		0
0	3	1	1	1	1	1	1	0	22	23	24	1	3	3				1	1	0	1	1	0	0	0		0	0	0		0		0	0			0	0	0	0	0		0	0			0		0
1	1	1	1	0	0	1	1	0	18	19	20	3						0	0				0	0	0												0			0	0								0
0	3	1	1	1	1	1	1	0	16	17	18	3	3	3				0	0	1	0	0	0	0	0		0	0	0		0		0	0			0	0	0	0	0		0	0			0		0
1	3	1	1	1	1	1	1	0	15	16	17	3	1	1				0	0	0	0	0	0	0	0		0	0	0		0		0	0			0	0	0	0	0		0	0			0		0
0	3	1	1	1	1	1	1	0	14	15	16	2	2	3				0	0	1	0	0	0	0	0		0	0	0		0		0	0			0	0	0	0	0		0	0			0		0
1	3	1	1	1	1	1	1	0	12	13	14	2	2	3				0	0	1	0	1	0	0	0		0	0	0		0		0	0			0	0	0	0	0		0	0			0		0
1	3	1	1	1	1	1	1	0	11	12	13	2	2	2				0	0	1	0	0	0	0	0		0	0	0		0		0	0			0	0	0	0	0		0	0			0		0
1	2	1	1	1	0	1	1	0	88	89	90	1	1					0	1	0	1		0	0	0		0	0	0								0	0		0	0		0	0					0
1	1	1	1	0	0	1	1	0	41	42	43	3						0	0				0	0	0												0			0	0								0
0	3	1	1	1	1	1	1	0	35	36	37	3	3	3				0	0	0	0	0	0	0	0		0	0	0		0		0	0			0	0	0	0	0		0	0			0		0
1	3	1	1	1	1	1	1	0	11	12	13	1	1	1				0	0	0	0	0	0	0	0		0	0	0		0		0	0			0	0	0	0	0		0	0			0		0
0	3	1	1	1	1	1	1	0	10	11	12	2	2	2				0	0	0	0	0	0	0	0		0	0	0		0		0	0			0	0	0	0	0		0	0			0		0
1	3	1	1	1	1	1	1	0	9	10	11	2	2	2				0	0	0	0	0	0	0	0		0	0	0		0		0	0			0	0	0	0	0		0	0			0		0
1	3	1	1	1	1	1	1	0	7	8	9	2	2	2				0	0	0	0	0	0	0	0		0	0	0		0		0	0			0	0	0	0	0		0	0			0		0
1	3	1	1	1	1	1	1	0	6	7	8	2	2	2				0	0	0	0	0	0	0	0		0	0	0		0		0	0			0	0	0	0	0		0	0			0		0
0	3	1	1	1	1	1	1	0	5	6	7	2	2	2				0	0	0	0	0	0	0	0		0	0	0		0		0	0			0	0	0	0	0		0	0			0		0
1	3	1	1	1	1	1	1	0	3	4	5	1	1	1				0	0	0	0	0	0	0	0		0	0	0		0		0	0			0	0	0	0	0		0	0			0		0
1	3	1	1	1	1	1	1	0	0	1	2	1	1	1				1	1	0	0	0	0	0	0		0	0	0		0		0	0			0	0	0	0	0		0	0			0		0
1	1	1	1	0	0	1	1	0	46	47	48	1						0	0				0	0	0												0			0	0								0
0	3	1	1	1	1	1	1	0	35	36	37	3	3	3				0	0	1	0	0	0	0	0		0	0	0		0		0	0			0	0	0	0	0		0	0			0		0
0	3	1	1	1	1	1	1	0	14	15	16	2	2	3				0	0	1	0	0	0	0	0		0	0	0		0		0	0			0	0	0	0	0		0	0			0		0
0	3	1	1	1	1	1	1	0	13	14	15	2	2	2				0	0	0	0	0	0	0	0		0	0	0		0		0	0			0	0	0	0	0		0	0			0		0
0	3	1	1	1	1	1	1	0	11	12	13	2	2	2				0	0	0	0	0	0	0	0		0	0	0		0		0	0			0	0	0	0	0		0	0			0		0
1	3	1	1	1	1	1	1	0	10	11	12	2	2	2				0	0	0	0	0	0	0	0		0	0	0		0		0	0			0	0	0	0	0		0	0			0		0
1	3	1	1	1	1	1	1	0	8	9	10	2	2	2				0	0	0	0	0	0	0	0		0	0	0		0		0	0			0	0	0	0	0		0	0			0		0
1	3	1	1	1	1	1	1	0	49	50	51	3	3	3				0	0	1	0	0	0	0	0		0	0	0		0		0	0			0	0	0	0	0		0	0			0		0
0	3	1	1	1	1	1	1	0	45	46	47	3	3	3				0	0	0	0	0	0	0	0		0	0	0		0		0	0			0	0	0	0	0		0	0			0		0
1	2	1	1	1	0	1	1	0	15	16	17	3	3					0	0	0	0		0	0	0		0	0	0								0	0		0	0		0	0					0
1	3	1	1	1	1	1	1	0	9	10	11	2	2	2				0	0	0	0	0	0	0	0		0	0	0		0		0	0			0	0	0	0	0		0	0			0		0
1	3	1	1	1	1	1	1	0	37	38	39	3	3	3				0	0	0	0	0	0	0	0		0	0	0		0		0	0			0	0	0	0	0		0	0			0		0
0	3	1	1	1	1	1	1	0	39	40	41	3	3	3				0	0	0	0	0	0	0	0		0	0	0		0		0	0			0	0	0	0	0		0	0			0		0
1	3	1	1	1	1	1	1	0	10	11	12	2	2	2				0	0	0	0	0	0	0	0		0	0	0		0		0	0			0	0	0	0	0		0	0			0		0
1	3	1	1	1	1	1	1	0	8	9	10	2	2	2				0	0	0	0	0	0	0	0		0	0	0		0		0	0			0	0	0	0	0		0	0			0		0
1	3	1	1	1	1	1	1	0	8	9	10	2	2	2				0	0	0	0	0	0	0	0		0	0	0		0		0	0			0	0	0	0	0		0	0			0		0
0	3	1	1	1	1	1	1	0	6	7	8	2	2	2				0	0	0	0	0	0	0	0		0	0	0		0		0	0			0	0	0	0	0		0	0			0		0
1	3	1	1	1	1	1	1	0	42	43	44	1	3	3				0	0	1	0	0	0	0	0		0	0	0		0		0	0			0	0	0	0	0		0	0			0		0
0	3	1	1	1	1	1	1	0	39	40	41	3	3	3				0	0	1	0	0	0	0	0		0	0	0		0		0	0			0	0	0	0	0		0	0			0		0
1	2	1	1	1	0	1	1	0	16	17	18	3	3					0	0	1	0		0	0	0		0	0	0								0	0		0	0		0	0					0
0	3	1	1	1	1	1	1	0	14	15	16	2	2	3				0	0	1	0	0	0	0	0		0	0	0		0		0	0			0	0	0	0	0		0	0			0		0
1	3	1	1	1	1	1	1	0	13	14	15	1	1	1				0	1	1	1	1	0	0	0		0	0	0		0		0	0			0	0	0	0	0		0	0			0		0
0	3	1	1	1	1	1	1	0	12	13	14	2	2	2				0	0	1	0	0	0	0	0		0	0	0		0		0	0			0	0	0	0	0		0	0			0		0
1	3	1	1	1	1	1	1	0	10	11	12	2	2	2				0	0	1	0	0	0	0	0		0	0	0		0		0	0			0	0	0	0	0		0	0			0		0
0	3	1	1	1	1	1	1	0	8	9	10	2	2	2				0	0	1	0	0	0	0	0		0	0	0		0		0	0			0	0	0	0	0		0	0			0		0
1	3	1	1	1	1	1	1	0	3	4	5	2	2	2				0	0	1	0	0	0	0	0		0	0	0		0		0	0			0	0	0	0	0		0	0			0		0
0	3	1	1	1	1	1	1	0	60	61	62	3	1	3				1	1	0	0	0	0	0	0		0	0	0		0		0	0			0	0	0	0	0		0	0			0		0
0	1	3	0	0	1	1	1	0	33	34	35			3								0									0		0	0				0	0								0
1	3	1	1	1	1	1	1	0	59	60	61	1	3	3				0	1	1	1	0	0	0	0		0	0	0		0		0	0			0	0	0	0	0		0	0			0		0
0	3	1	1	1	1	1	1	0	58	59	60	3	1	3				1	1	1	1	1	0	0	0		0	0	0		0		0	0			0	0	1	0	0		0	0			0		0
0	3	1	1	1	1	1	1	0	25	26	27	3	3	3				0	0	1	0	0	0	0	0		0	0	0		0		0	0			0	0	0	0	0		0	0			0		0
1	3	1	1	1	1	1	1	0	26	27	28	3	3	3				0	0	0	0	0	0	0	0		0	0	0		0		0	0			0	0	0	0	0		0	0			0		0
1	3	1	1	1	1	1	1	0	67	68	69	1	1	1				1	1	1	1	1	0	0	0		0	0	0		0		0	0			0	0	0	0	0		0	0			0		0
0	3	1	1	1	1	1	1	0	65	66	67	1	1	1				1	1	1	1	1	0	0	0		0	0	0		0		0	0			0	0	0	0	0		0	0			0		0
0	3	1	1	1	1	1	1	0	33	34	35	3	3	3				0	0	0	0	0	0	0	0		0	0	0		0		0	0			0	0	0	0	0		0	0			0		0
0	3	1	1	1	1	1	1	0	30	31	32	3	3	3				0	0	0	0	0	0	0	0		0	0	0		0		0	0			0	0	0	0	0		0	0			0		0
0	1	1	1	0	0	1	1	0	26	27	28	3						0	0				0	0	0												0			0	0								0
0	2	2	0	1	1	1	1	0	28	29	30		3	3						0	0	0					0	0	0		0		0	0				0	0				0	0			0
1	2	2	0	1	1	1	1	0	0	1	2		1	3						0	0	0					0	0	0		0		0	0				0	0				0	0			0
0	2	2	0	1	1	1	1	0	-1	0	1		1	1						0	0	0					0	0	0		0		0	0				0	0				0	0			0
0	2	2	0	1	1	1	1	0	28	29	30		3	3				1	1	1	0	0					0	0	0		0		0	0				0	0				0	0			0
1	2	2	0	1	1	1	1	0	0	1	2		1	3				1	1	1	1	0					0	0	0		0		0	0				0	0				0	0			0
1	3	1	1	1	1	1	1	0	78	79	80	1	1	1				0	1	0	0	1	0	0	0		0	0	0		0		0	0			0	0	0	0	0		0	0			0		0
0	3	1	1	1	1	1	1	0	79	80	81	1	1	1				0	1	0	0	1	0	0	0		0	0	0		0		0	0			0	0	0	0	0		0	0			0		0
1	2	2	0	1	1	1	1	0	43	44	45		3	3						0	0	0					0	0	0		0		0	0				0	0				0	0			0
0	2	1	1	0	1	1	1	0	73	74	75	1		1				0	0			0	0	0	0						0		0	0			0	0	0	0	0						0		0
0	3	1	1	1	1	1	1	0	75	76	77	1	1	1				0	1	0	0	0	0	0	0		0	0	0		0		0	0			0	0	0	0	0		0	0			0		0
0	3	1	1	1	1	1	1	0	53	54	55	1	3	3				0	0	0	0	0	0	0	0		0	0	0		0		0	0			0	0	0	0	0		0	0			0		0
1	3	1	1	1	1	1	1	0	81	82	83	1	1	1				1	1	0	0	1	0	0	0		0	0	0		0		0	0			0	0	0	0	0		0	0			0		0
0	3	1	1	1	1	1	1	0	50	51	52	1	3	3				1	1	0	0	1	0	0	0		0	0	0		0		0	0			0	0	0	0	0		0	0			0		0
1	3	1	1	1	1	1	1	0	64	65	66	1	1	1				1	1	0	1	1	0	0	0		0	0	0		0		0	0			0	0	0	0	0		0	0			0		0
0	3	1	1	1	1	1	1	0	61	62	63	1	3	3				0	1	0	1	1	0	0	0		0	0	0		0		0	0			0	0	0	0	0		0	0			0		0
1	3	1	1	1	1	1	1	0	54	55	56	1	1	1				0	0	0	0	0	0	0	0		0	0	0		0		0	0			0	0	0	0	0		0	0			0		0
0	3	1	1	1	1	1	1	0	50	51	52	1	3	3				0	0	0	0	0	0	0	0		0	0	0		0		0	0			0	0	0	0	0		0	0			0		0
0	3	1	1	1	1	1	1	0	17	18	19	3	3	3				0	0	0	0	0	0	0	0		0	0	0		0		0	0			0	0	0	0	0		0	0			0		0
1	3	1	1	1	1	1	1	0	47	48	49	1	3	3				1	1	0	0	0	0	0	0		0	0	0		0		0	0			0	0	0	0	0		0	0			0		0
0	2	2	0	1	1	1	1	0	21	22	23		3	3						0	0	0					0	0	0		0		0	0				0	0				0	0			0
1	3	1	1	1	1	1	1	0	53	54	55	1	3	3				0	0	0	0	0	0	0	0		0	0	0		0		0	0			0	0	0	0	0		0	0			0		0
0	3	1	1	1	1	1	1	0	50	51	52	1	3	3				0	0	0	0	0	0	0	0		0	0	0		0		0	0			0	0	0	0	0		0	0			0		0
1	1	1	1	0	0	1	1	0	50	51	52	1						0	0				0	0	0												0			0	0								0
0	1	1	1	0	0	1	1	0	50	51	52	1						0	0				0	0	0												0			0	0								0
1	3	1	1	1	1	1	1	0	48	49	50	1	3	3				0	0	0	0	0	0	0	0		0	0	0		0		0	0			0	0	0	0	0		0	0			0		0
0	3	1	1	1	1	1	1	0	48	49	50	3	3	3				0	0	0	0	0	0	0	0		0	0	0		0		0	0			0	0	0	0	0		0	0			0		0
0	3	1	1	1	1	1	1	0	18	19	20	3	3	3				0	0	0	0	0	0	0	0		0	0	0		0		0	0			0	0	0	0	0		0	0			0		0
1	2	1	1	1	0	1	1	0	16	17	18	3	3					0	0	0	0		0	0	0		0	0	0								0	0		0	0		0	0					0
1	1	2	0	1	0	1	1	0	22	23	24		3							0	0						0	0	0									0					0	0
0	1	2	0	1	0	1	1	0	10	11	12		3							0	0						0	0	0									0					0	0
1	3	1	1	1	1	1	1	0	45	46	47	3	3	3				0	0	0	0	0	0	0	0		0	0	0		0		0	0			0	0	0	0	0		0	0			0		0
0	3	1	1	1	1	1	1	0	41	42	43	3	3	3				0	0	0	0	0	0	0	0		0	0	0		0		0	0			0	0	0	0	0		0	0			0		0
1	1	1	1	0	0	1	1	0	18	19	20	3						0	0				0	0	0												0			0	0								0
0	3	1	1	1	1	1	1	0	17	18	19	1	3	3				0	0	0	0	0	0	0	0		0	0	0		0		0	0			0	0	0	0	0		0	0			0		0
0	3	1	1	1	1	1	1	0	16	17	18	3	3	3				0	0	0	0	0	0	0	0		0	0	0		0		0	0			0	0	0	0	0		0	0			0		0
1	2	2	0	1	1	1	1	0	15	16	17		3	3						0	0	0					0	0	0		0		0	0				0	0				0	0			0
1	3	1	1	1	1	1	1	0	12	13	14	2	2	2				0	0	0	0	0	0	0	0		0	0	0		0		0	0			0	0	0	0	0		0	0			0		0
1	2	1	1	0	1	1	1	0	49	50	51	3		3				0	0			1	0	0	0						0		0	0			0	0	0	0	0						0		0
0	2	1	1	0	1	1	1	0	46	47	48	3		3				0	0			0	0	0	0						0		0	0			0	0	0	0	0						0		0
0	2	1	1	0	1	1	1	0	3	4	5	2		2				0	0			0	0	0	0						0		0	0			0	0	0	0	0						0		0
0	3	1	1	1	1	1	1	0	41	42	43	3	3	3				0	0	0	0	0	0	0	0		0	0	0		0		0	0			0	0	0	0	0		0	0			0		0
1	1	1	1	0	0	1	1	0	43	44	45	3						1	1				0	0	0												0			0	0								0
0	2	1	1	0	1	1	1	0	36	37	38	3		3				0	0			0	0	0	0						0		0	0			0	0	0	0	0						0		0
0	2	1	1	0	1	1	1	0	13	14	15	2		3				0	0			0	0	0	0						0		0	0			0	0	0	0	0						0		0
1	2	1	1	0	1	1	1	0	11	12	13	2		2				0	0			0	0	0	0						0		0	0			0	0	0	0	0						0		0
0	2	1	1	0	1	1	1	0	8	9	10	2		2				0	0			0	0	0	0						0		0	0			0	0	0	0	0						0		0
0	2	1	1	0	1	1	1	0	6	7	8	2		2				0	0			0	0	0	0						0		0	0			0	0	0	0	0						0		0
1	2	1	1	0	1	1	1	0	4	5	6	2		2				0	0			0	0	0	0						0		0	0			0	0	0	0	0						0		0
0	2	1	1	0	1	1	1	0	3	4	5	2		2				0	0			0	0	0	0						0		0	0			0	0	0	0	0						0		0
1	3	1	1	1	1	1	1	0	39	40	41	3	3	3				0	0	0	0	0	0	0	0		0	0	0		0		0	0			0	0	0	0	0		0	0			0		0
0	3	1	1	1	1	1	1	0	34	35	36	3	3	3				0	0	0	0	0	0	0	0		0	0	0		0		0	0			0	0	0	0	0		0	0			0		0
0	3	1	1	1	1	1	1	0	11	12	13	3	2	2				0	0	0	0	0	0	0	0		0	0	0		0		0	0			0	0	0	0	0		0	0			0		0
1	3	1	1	1	1	1	1	0	8	9	10	3	2	2				0	0	0	0	0	0	0	0		0	0	0		0		0	0			0	0	0	0	0		0	0			0		0
0	3	1	1	1	1	1	1	0	6	7	8	2	2	2				0	0	0	0	0	0	0	0		0	0	0		0		0	0			0	0	0	0	0		0	0			0		0
0	3	1	1	1	1	1	1	0	4	5	6	2	3	2				0	0	0	0	0	0	0	0		0	0	0		0		0	0			0	0	0	0	0		0	0			0		0
0	3	1	1	1	1	1	1	0	3	4	5	2	3	2				0	0	0	0	0	0	0	0		0	0	0		0		0	0			0	0	0	0	0		0	0			0		0
1	3	1	1	1	1	1	1	0	2	3	4	1	3	2				0	0	0	1	0	0	0	0		0	0	0		0		0	0			0	0	0	0	0		0	0			0		0
1	3	1	1	1	1	1	1	0	0	1	2	1	1	3				0	0	0	0	0	0	0	0		0	0	0		0		0	0			0	0	0	0	0		0	0			0		0
1	3	1	1	1	1	1	1	0	41	42	43	3	3	3				0	0	0	0	0	0	0	0		0	0	0		0		0	0			0	0	0	0	0		0	0			0		0
0	3	1	1	1	1	1	1	0	36	37	38	3	3	3				0	0	0	0	0	0	0	0		0	0	0		0		0	0			0	0	0	0	0		0	0			0		0
1	3	1	1	1	1	1	1	0	14	15	16	2	3	3				0	0	0	0	0	0	0	0		0	0	0		0		0	0			0	0	0	0	0		0	0			0		0
1	3	1	1	1	1	1	1	0	13	14	15	2	2	3				0	0	0	0	0	0	0	0		0	0	0		0		0	0			0	0	0	0	0		0	0			0		0
1	3	1	1	1	1	1	1	0	12	13	14	2	2	3				0	0	0	0	0	0	0	0		0	0	0		0		0	0			0	0	0	0	0		0	0			0		0
0	3	1	1	1	1	1	1	0	10	11	12	2	2	2				0	0	0	0	0	0	0	0		0	0	0		0		0	0			0	0	0	0	0		0	0			0		0
0	3	1	1	1	1	1	1	0	8	9	10	2	2	2				0	0	0	0	0	1	0	1	B	0	0	0		0		0	0			0	0	0	0	0		0	0			0		0
0	3	1	1	1	1	1	1	0	6	7	8	2	2	2				0	0	0	0	0	0	0	0		0	0	0		0		0	0			0	0	0	0	0		0	0			0		0
1	3	1	1	1	1	1	1	0	4	5	6	2	2	2				0	0	0	0	0	0	0	0		0	0	0		0		0	0			0	0	0	0	0		0	0			0		0
0	3	1	1	1	1	1	1	0	37	38	39	3	1	3				1	1	0	1	1	0	0	0		0	0	0		0		0	0			0	0	0	0	0		0	0			0		0
1	3	1	1	1	1	1	1	0	28	29	30	3	3	3				0	0	0	0	0	0	0	0		0	0	0		0		0	0			0	0	0	0	0		0	0			0		0
1	3	1	1	1	1	1	1	0	26	27	28	3	3	3				0	0	0	0	0	0	0	0		0	0	0		0		0	0			0	0	0	0	0		0	0			0		0
0	3	1	1	1	1	1	1	0	26	27	28	3	3	3				0	0	0	1	0	0	0	0		0	0	0		0		0	0			0	0	0	0	0		0	0			0		0
0	3	1	1	1	1	1	1	0	4	5	6	2	3	3				0	0	0	1	0	0	0	0		0	0	0		0		0	0			0	0	0	0	0		0	0			0		0
1	3	1	1	1	1	1	1	0	1	2	3	1	1	1				0	0	0	1	0	0	0	0		0	0	0		0		0	0			0	0	0	0	0		0	0			0		0
0	3	1	1	1	1	1	1	0	3	4	5	2	3	3				0	0	0	1	0	0	0	0		0	0	0		0		0	0			0	0	0	0	0		0	0			0		0
1	2	2	0	1	1	1	1	0	0	1	2		1	1						0	1	0					0	0	0		0		0	0				0	0				0	0			0
0	2	1	1	1	0	1	1	0	24	25	26	3	3					0	0	0	0		0	0	0		0	0	0								0	0		0	0		0	0					0
0	2	1	1	1	0	1	1	0	24	25	26	3	3					0	0	0	0		0	0	0		0	0	0								0	0		0	0		0	0					0
0	2	1	1	1	0	1	1	0	23	24	25	3	3					0	0	0	0		0	0	0		0	0	0								0	0		0	0		0	0					0
0	1	1	1	0	0	1	1	0	22	23	24	3						0	0				0	0	0												0			0	0								0
1	2	1	1	1	0	1	1	0	24	25	26	3	3					0	0	0	0		0	0	0		0	0	0								0	0		0	0		0	0					0
1	1	1	1	0	0	1	1	0	24	25	26	3						0	0				0	0	0												0			0	0								0
0	2	1	1	0	1	1	1	0	26	27	28	3		3				0	0			0	0	0	0						0		0	0			0	0	0	0	0						0		0
1	2	1	1	0	1	1	1	0	1	2	3	1		3				0	0			0	0	0	0						0		0	0			0	0	0	0	0						0		0
0	1	3	0	0	1	1	1	0	-1	0	1			1								0									0		0	0				0	0								0
1	2	1	1	1	0	1	1	0	22	23	24	3	3					0	0	0	0		0	0	0		0	0	0								0	0		0	0		0	0					0
1	1	3	0	0	1	1	1	0	-2	-1	0			1								0									0		0	0				0	0								0
0	3	1	1	1	1	1	1	0	19	20	21	3	3	3				0	0	0	0	0	0	0	0		0	0	0		0		0	0			0	0	0	0	0		0	0			0		0
0	1	1	1	0	0	1	1	0	20	21	22	3						0	0				0	0	0												0			0	0								0
1	2	1	1	1	0	1	1	0	19	20	21	3	3					0	0	0	0		0	0	0		0	0	0								0	0		0	0		0	0					0
0	2	2	0	1	1	0	0	0	40	41	42		3	3				1	1	0	0	0					0	0	0		0		0	0				0	0				0	0			0
0	3	1	1	1	1	0	0	0	14	15	16	2	2	3				0	0	0	0	0	0	0	0		0	0	0		0		0	0			0	0	0	0	0		0	0			0		0
1	3	1	1	1	1	0	0	0	12	13	14	2	2	2				0	0	0	0	0	0	0	0		0	0	0		0		0	0			0	0	0	0	0		0	0			0		0
0	3	1	1	1	1	0	0	0	11	12	13	2	2	2				0	0	0	0	0	0	0	0		0	0	0		0		0	0			0	0	0	0	0		0	0			0		0
0	3	1	1	1	1	0	0	0	9	10	11	2	2	2				0	0	0	0	0	0	0	0		0	0	0		0		0	0			0	0	0	0	0		0	0			0		0
0	3	1	1	1	1	0	0	0	6	7	8	2	2	2				0	0	0	0	0	0	0	0		0	0	0		0		0	0			0	0	0	0	0		0	0			0		0
1	2	2	0	1	1	0	0	0	1	2	3		1	3						0	0	0					0	0	0		0		0	0				0	0				0	0			0
0	2	2	0	1	1	0	0	0	44	45	46		3	3						0	0	0					0	0	0		0		0	0				0	0				0	0			0
0	2	1	1	1	0	0	0	0	21	22	23	3	3					0	0	0	0		0	0	0		0	0	0								0	0		0	0		0	0					0
0	3	1	1	1	1	0	0	0	18	19	20	3	3					0	0	0	0	0	0	0	0		0	0	0		0		0	0			0	0	0	0	0		0	0			0		0
0	3	1	1	1	1	0	0	0	16	17	18	3	3	3				0	0	0	0	0	0	0	0		0	0	0		0		0	0			0	0	0	0	0		0	0			0		0
0	3	1	1	1	1	0	0	0	13	14	15	2	2	2				0	0	0	0	0	0	0	0		0	0	0		0		0	0			0	0	0	0	0		0	0			0		0
0	3	1	1	1	1	0	0	0	39	40	41	3	3	3				0	0	0	0	0	0	0	0		0	0	0		0		0	0			0	0	0	0	0		0	0			0		0
0	3	1	1	1	1	0	0	0	12	13	14	2	2	2				0	0	0	0	0	0	0	0		0	0	0		0		0	0			0	0	0	0	0		0	0			0		0
1	3	1	1	1	1	0	0	0	10	11	12	2	2	2				0	0	0	0	0	0	0	0		0	0	0		0		0	0			0	0	0	0	0		0	0			0		0
0	3	1	1	1	1	0	0	0	7	8	9	2	2	2				0	0	0	0	0	0	0	0		0	0	0		0		0	0			0	0	0	0	0		0	0			0		0
0	3	1	1	1	1	0	0	0	6	7	8	2	2	2				0	0	0	0	0	0	0	0		0	0	0		0		0	0			0	0	0	0	0		0	0			0		0
1	2	2	0	1	1	0	0	0	42	43	44		3	1						0	0	0					0	0	0		0		0	0				0	0				0	0			0
0	3	1	1	1	1	0	0	0	42	43	44	3	3	3				0	0	0	0	0	0	0	0		0	0	0		0		0	0			0	0	0	0	0		0	0			0		0
0	3	1	1	1	1	0	0	0	13	14	15	2	2	3				0	0	0	0	0	0	0	0		0	0	0		0		0	0			0	0	0	0	0		0	0			0		0
0	3	1	1	1	1	0	0	0	10	11	12	2	2	2				0	0	0	0	0	0	0	0		0	0	0		0		0	0			0	0	0	0	0		0	0			0		0
1	3	1	1	1	1	0	0	0	7	8	9	2	2	2				0	0	0	0	0	0	0	0		0	0	0		0		0	0			0	0	0	0	0		0	0			0		0
1	3	1	1	1	1	0	0	0	6	7	8	2	2	2				0	0	0	0	0	0	0	0		0	0	0		0		0	0			0	0	0	0	0		0	0			0		0
0	3	1	1	1	1	0	0	0	37	38	39	3	1	3				0	0	0	0	0	0	0	0		0	0	0		0		0	0			0	0	0	0	0		0	0			0		0
1	3	1	1	1	1	0	0	0	6	7	8	3	2	2				0	1	0	0	0	0	0	0		0	0	0		0		0	0			0	0	0	0	0		0	0			0		0
1	3	1	1	1	1	0	0	0	4	5	6	3	2	2				0	0	0	0	0	1	1	0	seasonal H3	0	0	0		0		0	0			0	0	0	0	0		0	0			0		0
0	3	1	1	1	1	0	0	0	3	4	5	3	2	3				0	0	0	0	0	1	1	0	seasonal H3	0	0	0		0		0	0			0	0	0	0	0		0	0			0		0
0	1	3	0	0	1	0	0	0	47	48	49			3								0									0		0	0				0	0								0
0	1	2	0	1	0	0	0	0	46	47	48		3							0	0						0	0	0									0					0	0
0	2	2	0	1	1	0	0	0	41	42	43		3	3						0	0	0					0	0	0		0		0	0				0	0				0	0			0
1	2	2	0	1	1	0	0	0	11	12	13		3	2				1	1	1	1	0					0	0	0		0		0	0				0	0				0	0			0
1	2	2	0	1	1	0	0	0	9	10	11		3	2				1	1	1	1	0					0	0	0		0		0	0				0	0				0	0			0
1	2	2	0	1	1	0	0	0	7	8	9		3	2				1	1	1	1	0					0	0	0		0		0	0				0	0				0	0			0
0	3	1	1	1	1	0	0	0	58	59	60	1	3	3				1	1	1	0	1	0	0	0		0	0	0		0		0	0			0	0	0	0	0		0	0			0		0
1	3	1	1	1	1	0	0	0	50	51	52	1	3	3				0	0	0	0	0	0	0	0		0	0	0		0		0	0			0	0	0	0	0		0	0			0		0
0	3	1	1	1	1	0	0	0	46	47	48	3	3	3				0	0	0	0	0	0	0	0		0	0	0		0		0	0			0	0	0	0	0		0	0			0		0
1	3	1	1	1	1	0	0	0	17	18	19	3	3	3				0	0	0	0	0	0	0	0		0	0	0		0		0	0			0	0	0	0	0		0	0			0		0
1	3	1	1	1	1	0	0	0	15	16	17	2	3	3				0	0	0	0	0	0	0	0		0	0	0		0		0	0			0	0	0	0	0		0	0			0		0
1	3	1	1	1	1	0	0	0	13	14	15	2	2	2				0	0	0	0	0	0	0	0		0	0	0		0		0	0			0	0	0	0	0		0	0			0		0
1	2	2	0	1	1	0	0	0	22	23	24		3	3						0	0	0					0	0	0		0		0	0				0	0				0	0			0
1	3	1	1	1	1	0	0	0	50	51	52	3	3	3				1	1	0	1	1	0	0	0		0	0	0		0		0	0			0	0	0	0	0		0	0			0		0
0	3	1	1	1	1	0	0	0	49	50	51	3	3	1				0	1	1	1	1	1	1	0	seasonal H1	0	0	0		0		0	0			1	0	0	0	0		0	0			0		0
0	3	1	1	1	1	0	0	0	17	18	19	3	3	3				0	0	0	1	0	0	0	0		0	0	0		0		0	0			0	0	0	0	0		0	0			0		0
0	3	1	1	1	1	0	0	0	13	14	15	2	2	2				0	0	0	0	0	0	0	0		0	0	0		0		0	0			0	0	0	0	0		0	0			0		0
1	3	1	1	1	1	0	0	0	12	13	14	2	2	2				0	0	0	0	0	0	0	0		0	0	0		0		0	0			0	0	0	0	0		0	0			0		0
0	3	1	1	1	1	0	0	0	57	58	59	3	3	3				0	0	0	0	0	0	0	0		0	0	0		0		0	0			0	0	0	0	0		0	0			0		0
1	3	1	1	1	1	0	0	0	69	70	71	1	1	1				1	1	0	1	1	0	0	0		0	0	0		0		0	0			0	0	0	0	0		0	0			0		0
0	3	1	1	1	1	0	0	0	64	65	66	1	1	1				1	1	0	1	1	0	0	0		0	0	0		0		0	0			0	0	0	0	0		0	0			0		0
1	3	1	1	1	1	0	0	0	68	69	70	1	1	1				0	0	0	1	1	0	0	0		0	0	0		0		0	0			0	0	0	0	0		0	0			0		0
0	3	1	1	1	1	0	0	0	73	74	75	1	1	1				1	1	0	1	1	0	0	0		0	0	0		0		0	0			0	0	0	0	0		0	0			0		0
1	3	1	1	1	1	0	0	0	60	61	62	3	1	1				0	0	0	0	0	0	0	0		0	0	0		0		0	0			0	0	0	0	0		0	0			0		0
0	3	1	1	1	1	0	0	0	47	48	49	1	3	1				0	0	0	0	0	0	0	0		0	0	0		0		0	0			0	0	0	0	0		0	0			0		0
1	1	1	1	0	0	0	0	0	18	19	20	3						0	0				0	0	0												0			0	0								0
1	3	1	1	1	1	0	0	0	62	63	64	3	1	3				1	1	0	0	0	0	0	0		0	0	0		0		0	0			0	0	0	0	0		0	0			0		0
0	3	1	1	1	1	0	0	0	63	64	65	3	1	1				1	1	0	1	1	0	0	0		0	0	0		0		0	0			0	0	0	0	0		0	0			0		0
1	3	1	1	1	1	0	0	0	46	47	48	3	3	3				0	0	0	0	0	0	0	0		0	0	0		0		0	0			0	0	0	0	0		0	0			0		0
0	3	1	1	1	1	0	0	0	43	44	45	3	1	1				1	1	0	1	1	1	1	0	seasonal H1	0	0	0		0		0	0			0	0	0	0	0		0	0			0		0
0	3	1	1	1	1	0	0	0	18	19	20	3	3	3				0	0	0	0	0	0	0	0		0	0	0		0		0	0			0	0	0	0	0		0	0			0		0
1	3	1	1	1	1	0	0	0	16	17	18	3	3	3				0	0	0	0	0	0	0	0		0	0	0		0		0	0			0	0	0	0	0		0	0			0		0
1	3	1	1	1	1	0	0	0	15	16	17	2	3	3				0	0	0	0	0	1	1	0	seasonal H1	0	0	0		0		0	0			0	0	0	0	0		0	0			0		0
0	3	1	1	1	1	0	0	0	12	13	14	2	2	2				0	0	0	0	0	0	0	0		0	0	0		0		0	0			0	0	0	0	0		0	0			0		0
1	3	1	1	1	1	0	0	0	11	12	13	2	2	2				0	0	0	0	0	0	0	0		0	0	0		0		0	0			0	0	0	0	0		0	0			0		0
1	3	1	1	1	1	0	0	0	8	9	10	2	2	2				0	0	0	0	0	0	0	0		0	0	0		0		0	0			0	0	0	0	0		0	0			0		0
0	3	1	1	1	1	0	0	0	46	47	48	3	3	1				1	1	1	1	0	0	0	0		0	0	0		0		0	0			0	0	0	0	0		0	0			0		0
1	3	1	1	1	1	0	0	0	44	45	46	3	3	1				0	0	0	1	0	0	0	0		0	0	0		0		0	0			0	0	0	0	0		0	0			0		0
0	3	1	1	1	1	0	0	0	42	43	44	3	3	3				0	0	0	0	1	1	1	0	seasonal H1	0	0	0		0		0	0			1	0	0	0	0		0	0			0		0
1	3	1	1	1	1	0	0	0	14	15	16	2	2	3				0	0	0	0	0	0	0	0		0	0	0		0		0	0			0	0	0	0	0		0	0			0		0
1	2	1	1	1	0	0	0	0	13	14	15	2	2					0	0	0	0		1	1	0	seasonal H1	0	0	0								0	0		0	0		0	0					0
1	3	1	1	1	1	0	0	0	10	11	12	2	2	3				0	0	0	0	0	0	0	0		0	0	0		0		0	0			0	0	0	0	0		0	0			0		0
1	3	1	1	1	1	0	0	0	4	5	6	2	2	2				0	0	0	0	0	1	1	0	seasonal H1	0	0	0		0		0	0			1	0	0	0	0		0	0			0		0
1	3	1	1	1	1	0	0	0	44	45	46	3	3	3				0	0	0	0	0	0	0	0		0	0	0		0		0	0			0	0	0	0	0		0	0			0		0
0	3	1	1	1	1	0	0	0	41	42	43	3	3	3				0	0	0	0	0	0	0	0		0	0	0		0		0	0			0	0	0	0	0		0	0			0		0
1	3	1	1	1	1	0	0	0	17	18	19	3	3	3				0	0	0	0	0	0	0	0		0	0	0		0		0	0			0	0	0	0	0		0	0			0		0
1	3	1	1	1	1	0	0	0	15	16	17	3	3	3				0	0	0	0	0	0	0	0		0	0	0		0		0	0			0	0	0	0	0		0	0			0		0
1	3	1	1	1	1	0	0	0	14	15	16	2	2	3				0	0	0	0	0	0	0	0		0	0	0		0		0	0			0	0	0	0	0		0	0			0		0
0	3	1	1	1	1	0	0	0	12	13	14	2	2	2				0	0	0	0	0	0	0	0		0	0	0		0		0	0			0	0	0	0	0		0	0			0		0
1	3	1	1	1	1	0	0	0	11	12	13	2	2	2				0	0	0	0	0	0	0	0		0	0	0		0		0	0			0	0	0	0	0		0	0			0		0
0	3	1	1	1	1	0	0	0	9	10	11	2	2	2				0	0	0	0	0	0	0	0		0	0	0		0		0	0			0	0	0	0	0		0	0			0		0
1	3	1	1	1	1	0	0	0	43	44	45	3	3	3				1	1	0	1	1	0	0	0		0	0	0		0		0	0			0	0	0	0	0		0	0			0		0
0	3	1	1	1	1	0	0	0	41	42	43	1	1	1				1	1	0	0	1	0	0	0		0	0	0		0		0	0			0	0	0	0	0		0	0			0		0
0	3	1	1	1	1	0	0	0	15	16	17	2	1	1				0	0	0	1	0	0	0	0		0	0	0		0		0	0			0	0	0	0	0		0	0			0		0
1	3	1	1	1	1	0	0	0	13	14	15	2	1	1				0	0	0	0	0	0	0	0		0	0	0		0		0	0			0	0	0	0	0		0	0			0		0
0	3	1	1	1	1	0	0	0	11	12	13	2	1	1				0	0	0	1	1	0	0	0		0	0	0		0		0	0			0	0	0	0	0		0	0			0		0
1	3	1	1	1	1	0	0	0	41	42	43	1	1					0	0	0	0	1	0	0	0		0	0	0		0		0	0			0	0	0	0	0		0	0			0		0
0	3	1	1	1	1	0	0	0	44	45	46	3	3	3				0	0	0	0	1	0	0	0		0	0	0		0		0	0			0	0	0	0	0		0	0			0		0
1	3	1	1	1	1	0	0	0	10	11	12	3	2	2				0	0	0	0	0	0	0	0		0	0	0		0		0	0			0	0	0	0	0		0	0			0		0
1	3	1	1	1	1	0	0	0	8	9	10	2	2	2				0	0	0	0	0	0	0	0		0	0	0		0		0	0			0	0	0	0	0		0	0			0		0
1	3	1	1	1	1	0	0	0	6	7	8	3	2	2				0	0	0	0	0	0	0	0		0	0	0		0		0	0			0	0	0	0	0		0	0			0		0
1	3	1	1	1	1	0	0	0	4	5	6	2	2	2				0	0	0	0	0	0	0	0		0	0	0		0		0	0			0	0	0	0	0		0	0			0		0
1	3	1	1	1	1	0	0	0	41	42	43	3	3	3				0	0	0	0	0	0	0	0		0	0	0		0		0	0			0	0	0	0	0		0	0			0		0
0	3	1	1	1	1	0	0	0	40	41	42	1	3	1				0	0	0	0	1	0	0	0		0	0	0		0		0	0			0	0	0	0	0		0	0			0		0
0	3	1	1	1	1	0	0	0	17	18	19	3	1	1				0	1	0	0	0	0	0	0		0	0	0		0		0	0			0	0	0	0	0		0	0			0		0
0	3	1	1	1	1	0	0	0	14	15	16	2	2	3				0	0	0	0	0	0	0	0		0	0	0		0		0	0			0	0	0	0	0		0	0			0		0
1	3	1	1	1	1	0	0	0	13	14	15	2	2	3				0	0	0	0	0	0	0	0		0	0	0		0		0	0			0	0	0	0	0		0	0			0		0
0	3	1	1	1	1	0	0	0	11	12	13	2	2	2				0	0	0	0	0	0	0	0		0	0	0		0		0	0			0	0	0	0	0		0	0			0		0
1	3	1	1	1	1	0	0	0	39	40	41	1	1	1				1	1	0	1	1	1	1	0	seasonal H1	0	0	0		0		0	0			0	0	0	0	0		0	0			0		0
0	3	1	1	1	1	0	0	0	33	34	35	1	3	3				0	0	0	0	0	1	1	0	seasonal H1	0	0	0		0		0	0			0	0	0	0	0		0	0			0		0
1	3	1	1	1	1	0	0	0	9	10	11	2	2	2				0	0	0	0	0	0	0	0		0	0	0		0		0	0			0	0	0	0	0		0	0			0		0
0	3	1	1	1	1	0	0	0	7	8	9	2	2	2				0	0	0	0	0	1	1	0	seasonal H1	0	0	0		0		0	0			0	0	0	0	0		0	0			0		0
0	3	1	1	1	1	0	0	0	5	6	7	2	2	2				0	0	0	0	0	0	0	0		0	0	0		0		0	0			0	0	0	0	0		0	0			0		0
1	3	1	1	1	1	0	0	0	3	4	5	2	2	2				0	0	0	0	0	1	1	0	seasonal H1	0	0	0		0		0	0			0	0	0	0	0		0	0			0		0
1	3	1	1	1	1	0	0	0	45	46	47	3	3	3				0	0	0	1	1	1	1	0	seasonal H1	0	0	0		0		0	0			0	0	0	0	0		0	0			0		0
0	3	1	1	1	1	0	0	0	34	35	36	3	3	3				0	0	0	1	1	1	1	0	seasonal H1	0	0	0		0		0	0			0	0	0	0	0		0	0			0		0
1	3	1	1	1	1	0	0	0	13	14	15	3	2	2				0	0	0	0	0	0	0	0		0	0	0		0		0	0			0	0	0	0	0		0	0			0		0
1	3	1	1	1	1	0	0	0	11	12	13	3	2	2				0	0	0	0	0	0	0	0		0	0	0		0		0	0			0	0	0	0	0		0	0			0		0
1	3	1	1	1	1	0	0	0	9	10	11	3	1	1				0	1	0	0	1	0	0	0		0	0	0		0		0	0			0	0	0	0	0		0	0			0		0
0	3	1	1	1	1	0	0	0	8	9	10	2	2	2				0	0	0	0	0	0	0	0		0	0	0		0		0	0			0	0	0	0	0		0	0			0		0
1	3	1	1	1	1	0	0	0	6	7	8	2	2	2				0	0	0	0	0	0	0	0		0	0	0		0		0	0			0	0	0	0	0		0	0			0		0
1	3	1	1	1	1	0	0	0	6	7	8	2	2	2				0	0	0	0	0	0	0	0		0	0	0		0		0	0			0	0	0	0	0		0	0			0		0
1	3	1	1	1	1	0	0	0	37	38	39	3	3	3				0	0	0	0	0	0	0	0		0	0	0		0		0	0			0	0	0	0	0		0	0			0		0
0	3	1	1	1	1	0	0	0	34	35	36	3	3	3				0	1	0	1	1	0	0	0		0	0	0		0		0	0			0	0	0	0	0		0	0			0		0
0	3	1	1	1	1	0	0	0	12	13	14	2	2	2				0	0	0	0	0	0	0	0		0	0	0		0		0	0			0	0	0	0	0		0	0			0		0
0	3	1	1	1	1	0	0	0	10	11	12	2	2	2				0	0	0	0	0	0	0	0		0	0	0		0		0	0			0	0	0	0	0		0	0			0		0
1	3	1	1	1	1	0	0	0	9	10	11	2	3	2				0	0	0	0	0	0	0	0		0	0	0		0		0	0			0	0	0	0	0		0	0			0		0
1	3	1	1	1	1	0	0	0	7	8	9	2	2	2				0	0	0	0	0	0	0	0		0	0	0		0		0	0			0	0	0	0	0		0	0			0		0
0	3	1	1	1	1	0	0	0	5	6	7	2	2	3				0	0	0	0	0	0	0	0		0	0	0		0		0	0			0	0	0	0	0		0	0			0		0
0	3	1	1	1	1	0	0	0	3	4	5	2	2	3				0	0	0	0	0	0	0	0		0	0	0		0		0	0			0	0	0	0	0		0	0			0		0
1	2	2	0	1	1	0	0	0	1	2	3		1	2						0	0	0					0	0	0		0		0	0				0	0				0	0			0
0	2	2	0	1	1	0	0	0	-1	0	1		1	1						0	0	1					0	0	0		0		0	0				0	0				0	0			0
0	3	1	1	1	1	0	0	0	36	37	38	3	3	3				0	0	0	0	1	0	0	0		0	0	0		0		0	0			0	0	0	0	0		0	0			0		0
0	3	1	1	1	1	0	0	0	35	36	37	3	3	3				1	1	0	1	1	0	0	0		0	0	0		0		0	0			0	0	0	0	0		0	0			0		0
1	3	1	1	1	1	0	0	0	35	36	37	1	3	3				0	1	0	0	0	0	0	0		0	0	0		0		0	0			0	0	0	0	0		0	0			0		0
0	3	1	1	1	1	0	0	0	39	40	41	3	3	3				1	1	0	0	1	0	0	0		0	0	0		0		0	0			0	0	0	0	0		0	0			0		0
1	3	1	1	1	1	0	0	0	12	13	14	2	2	2				0	0	0	0	0	0	0	0		0	0	0		0		0	0			0	0	0	0	0		0	0			0		0
1	3	1	1	1	1	0	0	0	10	11	12	2	2	2				0	0	0	0	0	0	0	0		0	0	0		0		0	0			0	0	0	0	0		0	0			0		0
0	3	1	1	1	1	0	0	0	9	10	11	2	2	2				0	0	0	0	0	0	0	0		0	0	0		0		0	0			0	0	0	0	0		0	0			0		0
0	3	1	1	1	1	0	0	0	7	8	9	2	2	2				0	0	0	0	0	0	0	0		0	0	0		0		0	0			0	0	0	0	0		0	0			0		0
1	3	1	1	1	1	0	0	0	5	6	7	2	2	2				0	0	0	0	0	0	0	0		0	0	0		0		0	0			0	0	0	0	0		0	0			0		0
1	3	1	1	1	1	0	0	0	37	38	39	3	3	3				0	0	0	0	0	0	0	0		0	0	0		0		0	0			0	0	0	0	0		0	0			0		0
0	3	1	1	1	1	0	0	0	41	42	43	3	3	3				1	1	0	1	1	0	0	0		0	0	0		0		0	0			0	0	0	0	0		0	0			0		0
0	3	1	1	1	1	0	0	0	12	13	14	2	2	2				0	0	0	0	0	0	0	0		0	0	0		0		0	0			0	0	0	0	0		0	0			0		0
1	3	1	1	1	1	0	0	0	11	12	13	3	1	1				0	1	0	0	1	0	0	0		0	0	0		0		0	0			0	0	0	0	0		0	0			0		0
1	3	1	1	1	1	0	0	0	9	10	11	2	2	2				0	0	0	0	0	0	0	0		0	0	0		0		0	0			0	0	0	0	0		0	0			0		0
0	2	2	0	1	1	0	0	0	2	3	4		2	3				1	1	0	0	0					0	0	0		0		0	0				0	0				0	0			0
0	3	1	1	1	1	0	1	1	23	24	25	3	3	3				0	0	0	0	0	0	0	0		0	0	0		0		0	0			0	0	0	0	0		0	0			0		0
0	1	1	1	0	0	0	0	0	23	24	25	3						0	0				0	0	0												0			0	0								0
1	3	1	1	1	1	0	0	0	21	22	23	1	3	3				0	1	0	0	0	0	0	0		0	0	0		0		0	0			0	0	0	0	0		0	0			0		0
1	3	1	1	1	1	0	0	0	26	27	28	3	3	3				0	0	0	0	0	0	0	0		0	0	0		0		0	0			0	0	0	0	0		0	0			0		0
0	3	1	1	1	1	0	0	0	26	27	28	3	1	3	1			0	0	0	0	0	0	0	0		0	0	0		0		0	0			0	0	0	0	0		0	0			0		0
0	2	2	0	1	1	0	0	0	0	1	2		1	3				1	1	0	0	0					0	0	0		0		0	0				0	0				0	0			0
1	2	2	0	1	1	0	0	0	-1	0	1		1	1						0	0	0					0	0	0		0		0	0				0	0				0	0			0
1	3	1	1	1	1	0	0	0	20	21	22	3	3	3				0	0	0	0	0	0	0	0		0	0	0		0		0	0			0	0	0	0	0		0	0			0		0
1	1	1	1	0	0	0	0	0	20	21	22	3						0	0				0	0	0												0			0	0								0
0	3	1	1	1	1	0	0	0	19	20	21	3	3	1				0	0	0	0	0	0	0	0		0	0	0		0		0	0			0	0	0	0	0		0	0			0		0
0	3	1	1	1	1	0	0	0	19	20	21	1	3	3				0	0	1	1	1	0	0	0		0	0	0		0		0	0			0	0	0	0	0		0	0			0		0
1	3	1	1	1	1	0	0	0	19	20	21	3	1	1				0	0	0	0	1	1	1	0	seasonal H1	0	0	0		0		0	0			0	0	0	0	0		0	0			0		0
0	3	1	1	1	1	0	0	0	19	20	21	3	1	3				0	0	0	0	0	0	0	0		0	0	0		0		0	0			0	0	0	0	0		0	0			0		0
0	3	1	1	1	1	0	0	0	19	20	21	3	3	3				0	0	0	0	0	0	0	0		0	0	0		0		0	0			0	0	0	0	0		0	0			0		0
1	2	2	0	1	1	0	0	0	30	31	32		3	3						0	1	1					0	0	0		0		0	0				0	0				0	0			0
0	2	2	0	1	1	0	0	0	30	31	32		3	3				1	1	0	1	1					0	0	0		0		0	0				0	0				0	0			0
0	2	2	0	1	1	0	0	0	2	3	4		2	2				1	1	0	0	0					0	0	0		0		0	0				0	0				0	0			0
0	2	2	0	1	1	0	0	0	1	2	3		1	3				1	1	0	1	1					0	0	0		0		0	0				0	0				0	0			0
0	2	2	0	1	1	0	0	0	-1	0	1		1	1						0	0	1					0	0	0		0		0	0				0	0				0	0			0
1	2	2	0	1	1	0	0	0	38	39	40		3	3				1	1	0	1	0					0	0	0		0		0	0				0	0				0	0			0
0	2	2	0	1	1	0	0	0	31	32	33		3	3				1	1	0	1	1					0	0	0		0		0	0				0	0				0	0			0
1	2	2	0	1	1	0	0	0	9	10	11		2	2				1	1	0	0	0					0	0	0		0		0	0				0	0				0	0			0
0	2	2	0	1	1	0	0	0	8	9	10		2	2				1	1	0	0	0					0	0	0		0		0	0				0	0				0	0			0
1	2	2	0	1	1	0	0	0	6	7	8		2	2				1	1	0	0	0					0	0	0		0		0	0				0	0				0	0			0
1	2	2	0	1	1	0	0	0	4	5	6		2	2				1	1	0	0	0					0	0	0		0		0	0				0	0				0	0			0
1	2	2	0	1	1	0	0	0	2	3	4		3	2						0	0	0					0	0	0		0		0	0				0	0				0	0			0
1	2	2	0	1	1	0	0	0	0	1	2		1	3						0	0	0					0	0	0		0		0	0				0	0				0	0			0
1	2	2	0	1	1	0	0	0	-1	0	1		1	1						0	0	0					0	0	0		0		0	0				0	0				0	0			0
1	2	2	0	1	1	0	0	0	30	31	32		3	3						0	1	0					0	0	0		0		0	0				0	0				0	0			0
0	2	2	0	1	1	0	0	0	30	31	32		3	3		1		1	1	0	1	0					0	0	0		0		0	0				0	0				0	0			0
1	2	2	0	1	1	0	0	0	3	4	5		2	2				1	1	0	0	0					0	0	0		0		0	0				0	0				0	0			0
1	2	2	0	1	1	0	0	0	2	3	4		1	1						0	0	0					0	0	0		0		0	0				0	0				0	0			0
0	2	2	0	1	1	0	0	0	0	1	2		1	3						0	0	0					0	0	0		0		0	0				0	0				0	0			0
0	1	3	0	0	1	0	0	0	-2	-1	0			1								0									0		0	0				0	0								0
1	2	2	0	1	1	0	0	0	35	36	37		3	3						0	0	0					0	0	0		0		0	0				0	0				0	0			0
0	2	2	0	1	1	0	0	0	37	38	39		3	3						0	0	0					0	0	0		0		0	0				0	0				0	0			0
1	2	2	0	1	1	0	0	0	10	11	12		2	2				1	1	0	0	0					0	0	0		0		0	0				0	0				0	0			0
1	2	2	0	1	1	0	0	0	8	9	10		2	2				1	1	0	0	0					0	0	0		0		0	0				0	0				0	0			0
1	2	2	0	1	1	0	0	0	7	8	9		2	2				1	1	0	0	0					0	0	0		0		0	0				0	0				0	0			0
1	2	2	0	1	1	0	0	0	5	6	7		2	2				1	1	0	0	0					0	0	0		0		0	0				0	0				0	0			0
0	2	2	0	1	1	0	0	0	4	5	6		1	1						0	1	0					0	0	0		0		0	0				0	0				0	0			0
1	2	2	0	1	1	0	0	0	1	2	3		1	2						0	0	0					0	0	0		0		0	0				0	0				0	0			0
1	2	2	0	1	1	0	0	0	36	37	38		3	3				1	1	0	1	1					0	0	0		0		0	0				0	0				0	0			0
0	2	2	0	1	1	0	0	0	35	36	37		3	3				1	1	0	1	1					0	0	0		0		0	0				0	0				0	0			0
1	2	2	0	1	1	0	0	0	13	14	15		2	2				1	1	0	0	0					0	0	0		0		0	0				0	0				0	0			0
1	2	2	0	1	1	0	0	0	12	13	14		2	2				1	1	0	0	0					0	0	0		0		0	0				0	0				0	0			0
0	2	2	0	1	1	0	0	0	10	11	12		2	2				1	1	0	0	0					0	0	0		0		0	0				0	0				0	0			0
1	2	2	0	1	1	0	0	0	9	10	11		2	2				1	1	0	0	0					0	0	0		0		0	0				0	0				0	0			0
1	2	2	0	1	1	0	0	0	7	8	9		2	2				1	1	0	0	0					0	0	0		0		0	0				0	0				0	0			0
0	2	2	0	1	1	0	0	0	4	5	6		2	2				1	1	0	0	0					0	0	0		0		0	0				0	0				0	0			0
1	2	2	0	1	1	0	0	0	-1	0	1		1	1						0	0	0					0	0	0		0		0	0				0	0				0	0			0
0	2	2	0	1	1	0	0	0	1	2	3		3	2						0	0	0					0	0	0		0		0	0				0	0				0	0			0
1	1	2	0	1	0	0	0	0	58	59	60		3					1	1	0	0						0	0	0									0					0	0
0	2	2	0	1	1	0	0	0	52	53	54		3	3						0	0	0					0	0	0		0		0	0				0	0				0	0			0
0	1	3	0	0	1	0	0	0	26	27	28			3				1	1			0									0		0	0				0	0								0
0	1	3	0	0	1	0	0	0	40	41	42			3								0									0		0	0				0	0								0
0	1	3	0	0	1	0	0	0	12	13	14			3								0									0		0	0				0	0								0
1	1	3	0	0	1	0	0	0	10	11	12			3								0									0		0	0				0	0								0
1	1	3	0	0	1	0	0	0	8	9	10			3								0									0		0	0				0	0								0
0	1	3	0	0	1	0	0	0	6	7	8			3								0									0		0	0				0	0								0
0	1	3	0	0	1	0	0	0	2	3	4			3								0									0		0	0				0	0								0
1	1	3	0	0	1	0	0	0	0	1	2			3								0									0		0	0				0	0							1	1	2
1	1	3	0	0	1	0	0	0	62	63	64			3								0									0		0	0				0	0								0
0	1	3	0	0	1	0	0	0	62	63	64			3								0									0		0	0				0	0								0
1	1	3	0	0	1	0	0	0	29	30	31			3								0									0		0	0				0	0								0
0	2	2	0	1	1	0	0	0	36	37	38		3	3						0	0	0					0	0	0		0		0	0				0	0				0	0			0
1	1	3	0	0	1	0	0	0	34	35	36			3								0									0		0	0				0	0								0
0	2	2	0	1	1	0	0	0	40	41	42		3	3						0	0	0					0	0	0		0		0	0				0	0				0	0			0
0	2	2	0	1	1	0	0	0	8	9	10		2	2						0	0	0					0	0	0		0		0	0				0	0				0	0			0
0	2	2	0	1	1	0	0	0	6	7	8		2	2						0	0	0					0	0	0		0		0	0				0	0				0	0			0
0	2	2	0	1	1	0	0	0	5	6	7		2	2						0	0	0					0	0	0		0		0	0				0	0				0	0			0
0	2	2	0	1	1	0	0	0	1	2	3		1	2						0	0	0					0	0	0		0		0	0				0	0				0	0			0
1	2	2	0	1	1	0	0	0	30	31	32		3	3						0	0	0					0	0	0		0		0	0				0	0				0	0			0
0	1	3	0	0	1	0	0	0	39	40	41			3								0									1		1	0	seasonal H3			0	1								0
0	1	3	0	0	1	0	0	0	4	5	6			2								0									0		0	0				0	0								0
1	1	3	0	0	1	0	0	0	51	52	53			3								0									0		0	0				0	0								0
1	1	3	0	0	1	0	0	0	46	47	48			3								0									0		0	0				0	0								0
1	2	2	0	1	1	0	0	0	52	53	54		3	3						0	0	0					0	0	0		0		0	0				0	0				0	0			0
0	2	2	0	1	1	0	0	0	45	46	47		3	1						0	0	0					0	0	0		0		0	0				0	0				0	0			0
0	2	2	0	1	1	0	0	0	19	20	21		3	3						0	0	0					0	0	0		0		0	0				0	0				0	0			0
0	2	2	0	1	1	0	0	0	18	19	20		3	3						0	0	0					0	0	0		0		0	0				0	0				0	0			0
0	2	2	0	1	1	0	0	0	14	15	16		3	3						0	0	0					0	0	0		0		0	0				0	0				0	0			0
0	2	2	0	1	1	0	0	0	12	13	14		3	3						0	0	0					0	0	0		0		0	0				0	0				0	0			0
0	2	2	0	1	1	0	0	0	10	11	12		3	3						0	0	0					0	0	0		0		0	0				0	0				0	0			0
1	1	3	0	0	1	0	0	0	58	59	60			3							1	0									0		0	0				0	0								0
0	2	2	0	1	1	0	0	0	59	60	61		3	3						1	0	0					0	0	0		0		0	0				0	0				0	0			0
1	2	2	0	1	1	0	0	0	51	52	53		3	3						1	1	0					0	0	0		0		0	0				0	0				0	0			0
0	2	2	0	1	1	0	0	0	47	48	49		3	3						1	1	0					0	0	0		0		0	0				0	0				0	0			0
0	2	2	0	1	1	0	0	0	25	26	27		3	3						0	0	0					0	0	0		0		0	0				0	0				0	0			0
0	2	2	0	1	1	0	0	0	21	22	23		3	3						0	0	0					0	0	0		0		0	0				0	0				0	0			0
0	2	2	0	1	1	0	0	0	19	20	21		3	3						0	0	0					0	0	0		0		0	0				0	0				0	0			0
1	2	2	0	1	1	0	0	0	17	18	19		3	3						0	0	0					0	0	0		0		0	0				0	0				0	0			0
1	2	2	0	1	1	0	0	0	14	15	16		2	3						0	0	0					0	0	0		0		0	0				0	0				0	0			0
1	2	2	0	1	1	0	0	0	50	51	52		3	3						0	0	0					0	0	0		0		0	0				0	0				0	0			0
0	2	2	0	1	1	0	0	0	52	53	54		3	3						0	0	0					0	0	0		0		0	0				0	0				0	0			0
1	2	2	0	1	1	0	0	0	23	24	25		3	3						0	0	0					0	0	0		0		0	0				0	0				0	0			0
1	2	2	0	1	1	0	0	0	20	21	22		3	3						0	0	0					0	0	0		0		0	0				0	0				0	0			0
1	2	2	0	1	1	0	0	0	18	19	20		3	3						0	0	0					0	0	0		0		0	0				0	0				0	0			0
0	2	2	0	1	1	0	0	0	16	17	18		3	3						0	0	0					0	0	0		0		0	0				0	0				0	0			0
0	2	2	0	1	1	0	0	0	14	15	16		2	3						0	0	0					0	0	0		0		0	0				0	0				0	0			0
1	2	2	0	1	1	0	0	0	11	12	13		2	2						0	0	0					0	0	0		0		0	0				0	0				0	0			0
1	2	2	0	1	1	0	0	0	49	50	51		3	3						0	0	0					0	0	0		0		0	0				0	0				0	0			0
0	2	2	0	1	1	0	0	0	52	53	54		3	3						0	0	0					0	0	0		0		0	0				0	0				0	0			0
0	2	2	0	1	1	0	0	0	14	15	16		2	3						0	0	0					0	0	0		0		0	0				0	0				0	0			0
1	2	2	0	1	1	0	0	0	12	13	14		2	2						0	0	0					0	0	0		0		0	0				0	0				0	0			0
0	2	2	0	1	1	0	0	0	9	10	11		2	2						0	0	0					0	0	0		0		0	0				0	0				0	0			0
1	2	2	0	1	1	0	0	0	20	21	22		3	3						0	0	0					0	0	0		0		0	0				0	0				0	0			0
1	1	2	0	1	0	0	0	0	18	19	20		3							0	0						0	0	0									0					0	0
1	2	2	0	1	1	0	0	0	16	17	18		3	3						0	0	0					0	0	0		0		0	0				0	0				0	0			0
1	2	2	0	1	1	0	0	0	52	53	54		3	3						0	0	0					0	0	0		0		0	0				0	0				0	0			0
0	2	2	0	1	1	0	0	0	43	44	45		3	3						0	0	0					0	0	0		0		0	0				0	0				0	0			0
0	2	2	0	1	1	0	0	0	17	18	19		3	3						0	0	0					0	0	0		0		0	0				0	0				0	0			0
1	2	2	0	1	1	0	0	0	11	12	13		2	2						0	0	0					0	0	0		0		0	0				0	0				0	0			0
1	2	2	0	1	1	0	0	0	15	16	17		3	3						0	0	0					0	0	0		0		0	0				0	0				0	0			0
0	2	2	0	1	1	0	0	0	13	14	15		2	2						0	0	0					0	0	0		0		0	0				0	0				0	0			0
1	2	2	0	1	1	0	0	0	38	39	40		3	3				1	1	1	0	1					0	0	0		0		0	0				0	0				0	0			0
0	2	2	0	1	1	0	0	0	36	37	38		3	3						1	0	0					0	0	0		0		0	0				0	0				0	0			0
0	2	2	0	1	1	0	0	0	14	15	16		2	3						0	0	0					0	0	0		0		0	0				0	0				0	0			0
1	2	2	0	1	1	0	0	0	13	14	15		1	1						1	0	0					0	0	0		0		0	0				0	0				0	0			0
1	2	2	0	1	1	0	0	0	12	13	14		2	2						1	0	0					0	0	0		0		0	0				0	0				0	0			0
1	2	2	0	1	1	0	0	0	10	11	12		1	1						1	0	0					0	0	0		0		0	0				0	0				0	0			0
1	2	2	0	1	1	0	0	0	8	9	10		1	1						0	0	1					0	0	0		0		0	0				0	0				0	0			0
0	2	2	0	1	1	0	0	0	7	8	9		2	2						1	0	0					0	0	0		0		0	0				0	0				0	0			0
1	2	2	0	1	1	0	0	0	0	1	2		1	3						0	0	0					0	0	0		0		0	0				0	0				0	0			0
0	2	2	0	1	1	0	0	0	-1	0	1		1	1						0	1	0					0	0	0		0		0	0				1	0				0	0			0
1	1	3	0	0	1	0	0	0	57	58	59			3				1	1		1	0									0		0	0				0	0								0
0	1	3	0	0	1	0	0	0	54	55	56			3								0									0		0	0				0	0								0
0	1	3	0	0	1	0	0	0	23	24	25			3								0									0		0	0				0	0								0
1	2	2	0	1	1	0	0	0	46	47	48		3	3						0	0	0					0	0	0		0		0	0				0	0				0	0			0
0	2	2	0	1	1	0	0	0	34	35	36		3	3						0	0	0					0	0	0		0		0	0				0	0				0	0			0
0	2	2	0	1	1	0	0	0	4	5	6		2	2						0	0	0					0	0	0		1		0	1	B			0	1				0	0			0
0	2	2	0	1	1	0	0	0	3	4	5		2	2						0	0	0					0	0	0		0		0	0				0	0				0	0			0
0	2	2	0	1	1	0	0	0	1	2	3		1	2						0	0	0					0	0	0		0		0	0				0	0				0	0			0
1	2	2	0	1	1	0	0	0	-1	0	1		1	1						0	0	0					0	0	0		0		0	0				0	0				0	0			0
1	2	2	0	1	1	0	0	0	36	37	38		3	3						1	1	0					0	0	0		0		0	0				0	0				0	0			0
0	2	2	0	1	1	0	0	0	35	36	37		3	3				1	1	1	0	0					0	0	0		0		0	0				0	0				0	0			0
0	2	2	0	1	1	0	0	0	11	12	13		2	2						1	0	0					0	0	0		0		0	0				0	0				0	0			0
1	2	2	0	1	1	0	0	0	9	10	11		2	2						1	0	0					0	0	0		0		0	0				0	0				0	0			0
1	2	2	0	1	1	0	0	0	7	8	9		2	2						1	0	0					0	0	0		0		0	0				0	0				0	0			0
0	2	2	0	1	1	0	0	0	4	5	6		2	2						1	0	0					0	0	0		0		0	0				0	0				0	0			0
1	2	2	0	1	1	0	0	0	2	3	4		2	2						1	0	0					0	0	0		0		0	0				0	0				0	0			0
1	2	2	0	1	1	0	0	0	0	1	2		1	3						1	0	0					0	0	0		0		0	0				0	0				0	0			0
1	2	2	0	1	1	0	0	0	35	36	37		3	3						1	0	0					0	0	0		0		0	0				0	0				0	0			0
0	2	2	0	1	1	0	0	0	35	36	37		3	1		1				1	0	0					0	0	0		0		0	0				0	0				0	0			0
0	2	2	0	1	1	0	0	0	4	5	6		2	2						1	0	0					0	0	0		0		0	0				0	0				0	0			0
1	2	2	0	1	1	0	0	0	1	2	3		1	2						1	0	0					0	0	0		1		0	1	B			0	0				0	0			0
0	1	3	0	0	1	0	0	0	-2	-1	0			1								0									0		0	0				0	1								0
0	1	2	0	1	0	0	0	0	29	30	31		3							0	0						0	0	0									0					0	0
0	1	2	0	1	0	0	0	0	19	20	21		3							0	0						0	0	0									0					0	0
1	2	2	0	1	1	0	0	0	23	24	25		3	3						0	0	0					0	0	0		0		0	0				0	0				0	0			0
0	2	2	0	1	1	0	0	0	24	25	26		1	3		1				0	0	0					0	0	0		0		0	0				0	0				0	0			0
0	1	3	0	0	1	0	0	0	-2	-1	0			1								0									0		0	0				0	0								0
1	1	3	0	0	1	0	0	0	37	38	39			3				1	1			0									0		0	0				0	0								0
0	1	3	0	0	1	0	0	0	37	38	39			1				1	1			0									0		0	0					0								0
1	1	3	0	0	1	0	0	0	12	13	14			3								0									0		0	0					0								0
1	1	3	0	0	1	0	0	0	10	11	12			3								0									0		0	0					0								0
0	1	3	0	0	1	0	0	0	8	9	10			3								0									0		0	0					0								0
1	1	3	0	0	1	0	0	0	4	5	6			3								0									0		0	0					0								0
1	1	3	0	0	1	0	0	0	53	54	55			1								0									0		0	0					0								0
0	1	3	0	0	1	0	0	0	52	53	54			3								0									0		0	0					0								0
1	1	3	0	0	1	0	0	0	29	30	31			3								0									0		0	0					0								0
1	1	3	0	0	1	0	0	0	26	27	28			3								0									0		0	0					0								0
1	1	3	0	0	1	0	0	0	17	18	19			3								0									0		0	0					0								0
1	1	3	0	0	1	0	0	0	14	15	16			3								0									0		0	0					0								0
1	1	3	0	0	1	0	0	0	31	32	33			3								0									0		0	0					0								0
0	1	3	0	0	1	0	0	0	24	25	26			3		1						0									1		1	0	seasonal H3				0								0
1	1	3	0	0	1	0	0	0	1	2	3			2								0									1		0	1	B				1								0
1	1	3	0	0	1	0	0	0	0	1	2			3								0									1	40673	1	1	seasonal H3	B			1								0
0	1	3	0	0	1	0	0	0	-2	-1	0			1								0									1	40673	1	1	seasonal H3	B			1								0
1	1	2	0	1	0	0	0	0	54	55	56		3							0	0						0	0	0									0					0	0
0	1	2	0	1	0	0	0	0	51	52	53		3							0	0						0	0	0									0					0	0
0	1	2	0	1	0	0	0	0	25	26	27		3							1	0						0	0	0									0					0	0
0	1	2	0	1	0	0	0	0	22	23	24		3							0	0						0	0	0									0					0	0
1	2	2	0	1	1	0	0	0	46	47	48		3	3						0	1	0					0	0	0		0		0	0				0	0				0	0			0
0	2	2	0	1	1	0	0	0	40	41	42		3	3						0	0	0					0	0	0		0		0	0				0	0				0	0			0
1	1	2	0	1	0	0	0	0	12	13	14		3							1	1						0	0	0									0					0	0
0	2	2	0	1	1	0	0	0	11	12	13		3	2						1	1	0					0	0	0		0		0	0				0	0				0	0			0
0	2	2	0	1	1	0	0	0	9	10	11		3	3						1	1	0					0	0	0		0		0	0				0	0				0	0			0
0	2	2	0	1	1	0	0	0	6	7	8		3	3						1	1	0					0	0	0		0		0	0				0	0				0	0			0
1	2	2	0	1	1	0	0	0	42	43	44		3	3						0	0	0					0	0	0		0		0	0				0	0				0	0			0
0	2	2	0	1	1	0	0	0	38	39	40		3	3						0	0	0					0	0	0		0		0	0				0	0				0	0			0
1	2	2	0	1	1	0	0	0	14	15	16		1	1						0	0	0					0	0	0		0		0	0				0	0				0	0			0
1	2	2	0	1	1	0	0	0	11	12	13		1	1						0	0	0					0	0	0		0		0	0				0	0				0	0			0
1	2	2	0	1	1	0	0	0	9	10	11		1	1						0	0	0					0	0	0		0		0	0				0	0				0	0			0
1	2	2	0	1	1	0	0	0	3	4	5		1	1						0	0	0					0	0	0		0		0	0				0	0				0	0			0
1	2	2	0	1	1	0	0	0	2	3	4		2	2						0	0	0					0	0	0		0		0	0				0	0				0	0			0
1	1	2	0	1	0	0	0	0	46	47	48		3							0	0						0	0	0									0					0	0
0	1	2	0	1	0	0	0	0	41	42	43		1					1	1	0	1						0	0	0									0					0	0
1	2	2	0	1	1	0	0	0	47	48	49		3	3						0	0	0					0	0	0		0		0	0				0	0				0	0			0
0	2	2	0	1	1	0	0	0	44	45	46		3	3						0	0	0					0	0	0		0		0	0				0	0				0	0			0
0	2	2	0	1	1	0	0	0	19	20	21		3	3						0	0	0					0	0	0		0		0	0				0	0				0	0			0
0	2	2	0	1	1	0	0	0	16	17	18		3	3						0	0	0					0	0	0		0		0	0				0	0				0	0			0
1	2	2	0	1	1	0	0	0	13	14	15		1	1				1	1	0	0	0					0	0	0		0		0	0				0	0				0	0			0
1	2	2	0	1	1	0	0	0	17	18	19		3	3						0	0	0					0	0	0		0		0	0				0	0				0	0			0
1	1	2	0	1	0	0	0	0	34	35	36		3							0	0						0	0	0									0					0	0
0	2	2	0	1	1	0	0	0	29	30	31		3	3		1				0	1	0					0	0	0		0		0	0				0	0				0	0			0
0	2	2	0	1	1	0	0	0	7	8	9		2	2						0	0	0					0	0	0		0		0	0				0	0				0	0			0
0	2	2	0	1	1	0	0	0	5	6	7		2	2						0	0	0					0	0	0		0		0	0				0	0				0	0			0
0	2	2	0	1	1	0	0	0	4	5	6		3	2						0	1	0					0	0	0		0		0	0				0	0				0	0			0
1	2	2	0	1	1	0	0	0	2	3	4		2	2						0	0	0					0	0	0		0		0	0				0	0				0	0			0
0	2	2	0	1	1	0	0	0	0	1	2		1	3						0	1	0					0	0	0		0		0	0				0	0				0	0			0
1	1	3	0	0	1	0	0	0	-2	-1	0			1								0									0		0	0					0								0
1	2	2	0	1	1	0	0	0	77	78	79		1	1				1	1	0	0	0					0	0	0		0		0	0				0	0				0	0			0
0	2	2	0	1	1	0	0	0	67	68	69		1	1				1	1	0	0	1					0	0	0		0		0	0				0	0				0	0			0
1	1	2	0	1	0	0	0	0	39	40	41		3							0	0						0	0	0									0					0	0
1	1	2	0	1	0	0	0	0	37	38	39		3					1	1	0	0						0	0	0									0					0	0
0	2	2	0	1	1	0	0	0	38	39	40		3	3						0	1	0					0	0	0		0		0	0				0	0				0	0			0
1	2	2	0	1	1	0	0	0	11	12	13		2	2				1	1	0	0	0					0	0	0		0		0	0				0	0				0	0			0
1	2	2	0	1	1	0	0	0	10	11	12		2	2				1	1	0	0	0					0	0	0		0		0	0				0	0				0	0			0
1	2	2	0	1	1	0	0	0	6	7	8		2	2				1	1	0	0	0					0	0	0		0		0	0				0	0				0	0			0
1	2	2	0	1	1	0	0	0	3	4	5		2	2				1	1	0	0	0					0	0	0		0		0	0				0	0				0	0			0
0	2	2	0	1	1	0	0	0	1	2	3		1	2				1	1	0	0	0					0	0	0		0		0	0				0	0				0	0			0
1	1	3	0	0	1	0	0	0	36	37	38			3								0									0		0	0					0								0
0	2	2	0	1	1	0	0	0	32	33	34		3	3						0	0	0					0	0	0		0		0	0				0	0				0	0			0
1	2	2	0	1	1	0	0	0	7	8	9		2	2						0	0	0					0	0	0		0		0	0				0	0				0	0			0
0	2	2	0	1	1	0	0	0	6	7	8		2	2						0	0	0					0	0	0		0		0	0				0	0				0	0			0
1	2	2	0	1	1	0	0	0	5	6	7		2	2						0	0	0					0	0	0		0		0	0				0	0				0	0			0
0	2	2	0	1	1	0	0	0	4	5	6		2	2						0	0	0					0	0	0		0		0	0				0	0				0	0			0
1	2	2	0	1	1	0	0	0	2	3	4		3	2						0	0	0					0	0	0		0		0	0				0	0				0	0			0
1	1	2	0	1	0	0	0	0	55	56	57		3							0	0						0	0	0									0					0	0
0	2	2	0	1	1	0	0	0	52	53	54		3	3						0	0	0					0	0	0		0		0	0				0	0				0	0			0
0	2	2	0	1	1	0	0	0	24	25	26		3	3						0	0	0					0	0	0		0		0	0				0	0				0	0			0
0	1	2	0	1	0	0	0	0	20	21	22		3							0	0						0	0	0									0					0	0
1	1	2	0	1	0	0	0	0	22	23	24		3							0	0						0	0	0									0					0	0
1	1	2	0	1	0	0	0	0	18	19	20		3							0	0						0	0	0									0					0	0
1	2	2	0	1	1	0	0	0	62	63	64		3	3						0	1	0					0	0	0		0		0	0				0	0				0	0			0
0	2	2	0	1	1	0	0	0	56	57	58		3	3						1	1	0					0	0	0		0		0	0				0	0				0	0			0
1	2	2	0	1	1	0	0	0	19	20	21		3	3						0	1	0					0	0	0		0		0	0				0	0				0	0			0
1	2	2	0	1	1	0	0	0	82	83	84		1	1				1	1	0	1	1					0	0	0		0		0	0				0	0				0	0			0
0	2	2	0	1	1	0	0	0	73	74	75		1	1				1	1	0	1	1					0	0	0		0		0	0				0	0				0	0			0
0	1	3	0	0	1	0	0	0	32	33	34			3								0									0		0	0					0								0
1	1	3	0	0	1	0	0	0	5	6	7			2								0									0		0	0					0								0
1	1	3	0	0	1	0	0	0	-1	0	1			1								0									0		0	0					0								0
1	1	3	0	0	1	0	0	0	26	27	28			3								0									0		0	0					0								0
0	1	3	0	0	1	0	0	0	22	23	24			3		1						0									0		0	0					0								0
0	1	3	0	0	1	0	0	0	-2	-1	0			1								0									0		0	0					0								0
1	1	3	0	0	1	0	0	0	28	29	30											0									0		0	0					0								0
0	1	3	0	0	1	0	0	0	21	22	23			3								0									0		0	0					0								0
1	2	1	1	1	0	0	0	0	50	51	52	3	3					0	0	0	1		0	0	0		0	0	0								0	0		0	0		0	0					0
0	2	1	1	1	0	0	0	0	49	50	51	3	3					0	0	0	1		0	0	0		0	0	0								0	0		0	0		0	0					0
1	2	1	1	1	0	0	0	0	18	19	20	3	1					0	0	0	1		0	0	0		0	0	0								0	0		0	0		0	0					0
1	1	2	0	1	0	0	0	0	27	28	29		1							0	1						0	0	0									0					0	0
0	2	1	1	1	0	0	0	0	67	68	69	1	1					0	1	0	0		0	0	0		0	0	0								0	0		0	0		0	0					0
1	1	2	0	1	0	0	0	0	69	70	71		1							0	0						0	0	0									0					0	0
0	2	1	1	1	0	0	0	0	62	63	64	1	3					0	1	0	0		0	0	0		0	0	0								0	0		0	0		0	0					0
1	2	1	1	1	0	0	0	0	47	48	49	3	3					0	0	0	0		0	0	0		0	0	0								0	0		0	0		0	0					0
0	2	1	1	1	0	0	0	0	45	46	47	3	3					0	0	0	0		0	0	0		0	0	0								0	0		0	0		0	0					0
1	2	1	1	1	0	0	0	0	16	17	18	3	3					0	0	0	0		0	0	0		0	0	0								0	0		0	0		0	0					0
1	2	1	1	1	0	0	0	0	12	13	14	2	2					0	0	1	0		0	0	0		0	0	0								0	0		0	0		0	0					0
1	1	1	1	0	0	0	0	0	44	45	46	3						0	0				0	0	0												0			0	0								0
1	2	1	1	1	0	0	0	0	44	45	46	3	3					0	0	0	0		0	0	0		0	0	0								0	0		0	0		0	0					0
0	2	1	1	1	0	0	0	0	39	40	41	3	3					0	0	0	0		0	0	0		0	0	0								0	0		0	0		0	0					0
0	2	1	1	1	0	0	0	0	14	15	16	2	2					0	0	1	0		0	0	0		0	0	0								0	0		0	0		0	0					0
0	2	1	1	1	0	0	0	0	12	13	14	2	2					0	0	1	0		0	0	0		0	0	0								0	0		0	0		0	0					0
0	2	1	1	1	0	0	0	0	6	7	8	2	2					0	0	1	0		0	0	0		0	0	0								0	0		0	0		0	0					0
0	2	1	1	1	0	0	0	0	14	15	16	2	2					0	0	1	0		0	0	0		0	0	0								0	0		0	0		0	0					0
1	2	1	1	1	0	0	0	0	9	10	11	2	2					0	0	1	0		0	0	0		0	0	0								0	0		0	0		0	0					0
0	2	1	1	1	0	0	0	0	45	46	47	3	3					0	0	0	0		0	0	0		0	0	0								0	0		0	0		0	0					0
1	2	1	1	1	0	0	0	0	43	44	45	3	3					0	0	0	0		0	0	0		0	0	0								0	0		0	0		0	0					0
1	2	1	1	1	0	0	0	0	42	43	44	3	3					0	0	0	0		0	0	0		0	0	0								0	0		0	0		0	0					0
0	2	1	1	1	0	0	0	0	39	40	41	3	3					0	0	0	0		0	0	0		0	0	0								0	0		0	0		0	0					0
1	2	1	1	1	0	0	0	0	15	16	17	2	3					0	0	1	0		0	0	0		0	0	0								0	0		0	0		0	0					0
0	2	1	1	1	0	0	0	0	12	13	14	2	2					0	0	1	0		0	0	0		0	0	0								0	0		0	0		0	0					0
0	2	1	1	1	0	0	0	0	9	10	11	2	2					0	0	1	0		0	0	0		0	0	0								0	0		0	0		0	0					0
1	2	1	1	1	0	0	0	0	35	36	37	3	3					0	0	0	0		0	0	0		0	0	0								0	0		0	0		0	0					0
0	2	1	1	1	0	0	0	0	29	30	31	3	3					0	0	0	0		0	0	0		0	0	0								0	0		0	0		0	0					0
0	1	2	0	1	0	0	0	0	12	13	14		2							1	0						0	0	0									0					0	0
1	2	1	1	1	0	0	0	0	34	35	36	3	3					0	0	0	0		0	0	0		0	0	0								0	0		0	0		0	0					0
1	2	1	1	1	0	0	0	0	27	28	29	3	3					0	0	0	0		0	0	0		0	0	0								0	0		0	0		0	0					0
0	2	1	1	1	0	0	0	0	26	27	28	3	1					0	0	1	1		0	0	0		0	0	0								0	0		0	0		0	0					0
1	1	2	0	1	0	0	0	0	1	2	3		1							0	0						0	0	0									0					0	0
0	2	1	1	1	0	0	0	0	24	25	26	3	3					0	0	0	1		0	0	0		0	0	0								0	0		0	0		0	0					0
1	1	1	1	0	0	0	0	0	21	22	23	3						0	0				0	0	0												0			0	0								0
0	1	3	0	0	1	0	0	0	32	33	34			3							1	0									0		0	0					0								0
0	1	3	0	0	1	0	0	0	29	30	31			3							1	0									0		0	0					0								0
0	1	3	0	0	1	0	0	0	32	33	34			3								0									0		0	0					0								0
0	1	3	0	0	1	0	0	0	31	32	33			3								0									0		0	0					0								0
0	1	3	0	0	1	0	0	0	23	24	25			3							1	0									0		0	0					0								0
0	1	3	0	0	1	0	0	0	51	52	53			1								0									0		0	0					0								0
0	1	3	0	0	1	0	0	0	22	23	24			3				1	1			0									0		0	0					0								0
0	1	3	0	0	1	0	0	0	21	22	23			3							1	0									0		0	0					0								0
0	1	3	0	0	1	0	0	0	51	52	53			3							1	0									0		0	0					0								0
0	1	3	0	0	1	0	0	0	44	45	46			3								1									0		0	0					0								0
1	1	3	0	0	1	0	0	0	12	13	14			2								0									0		0	0					0								0
1	1	3	0	0	1	0	0	0	9	10	11			2								0									0		0	0					0								0
1	1	3	0	0	1	0	0	0	6	7	8			2								0									0		0	0					0								0
0	1	3	0	0	1	0	0	0	42	43	44			1								0									0		0	0					0								0
0	1	3	0	0	1	0	0	0	21	22	23			3								0									0		0	0					0								0
0	1	3	0	0	1	0	0	0	15	16	17			3								0									0		0	0					0								0
0	1	3	0	0	1	0	0	0	14	15	16			3								0									0		0	0					0								0
1	1	3	0	0	1	0	0	0	11	12	13			2								0									0		0	0					0								0
0	1	3	0	0	1	0	0	0	8	9	10			1								0									0		0	0					0								0
0	1	3	0	0	1	0	0	0	37	38	39			3								0									0		0	0					0								0
0	1	3	0	0	1	0	0	0	11	12	13			2								0									0		0	0					0								0
1	1	3	0	0	1	0	0	0	8	9	10			2								0									0		0	0					0								0
1	1	3	0	0	1	0	0	0	6	7	8			2				1	1			0									0		0	0					0								0
0	1	3	0	0	1	0	0	0	4	5	6			3				1	1			0									0		0	0					0								0
0	1	3	0	0	1	0	0	0	34	35	36			1								0									0		0	0					0								0
1	1	3	0	0	1	0	0	0	13	14	15			3				1	1			0									0		0	0					0								0
0	1	3	0	0	1	0	0	0	8	9	10			2				1	1			0									0		0	0					0								0
1	1	3	0	0	1	0	0	0	7	8	9			2				1	1			0									0		0	0					0								0
0	1	3	0	0	1	0	0	0	5	6	7			2				1	1			0									0		0	0					0								0
1	1	3	0	0	1	0	0	0	3	4	5			2				1	1			0									0		0	0					0								0
0	1	3	0	0	1	0	0	0	30	31	32			3								0									0		0	0					0								0
0	1	3	0	0	1	0	0	0	7	8	9			2							1	0									0		0	0					0								0
1	1	3	0	0	1	0	0	0	4	5	6			2							1	0									0		0	0					0								0
1	1	3	0	0	1	0	0	0	3	4	5			2							1	0									0		0	0					0								0
0	1	3	0	0	1	0	0	0	1	2	3			1							1	1									0		0	0					0								0
0	1	3	0	0	1	0	0	0	34	35	36			3							1	0									0		0	0					0								0
1	1	3	0	0	1	0	0	0	2	3	4			2							1	0									0		0	0					0								0
0	1	3	0	0	1	0	0	0	-1	0	1			1							1	0									0		0	0					1								0
0	1	3	0	0	1	0	0	0	26	27	28			3							1	0									0		0	0					0								0
1	1	3	0	0	1	0	0	0	2	3	4			2							1	0									0		0	0					0								0
1	1	3	0	0	1	0	0	0	0	1	2			3							1	0									0		0	0					1								0
0	1	3	0	0	1	0	0	0	23	24	25			1								0									0		0	0					0								0
1	1	3	0	0	1	0	0	0	-2	-1	0			1								0									0		0	0					0								0
0	1	3	0	0	1	0	0	0	26	27	28			3							1	1									0		0	0					0								0
0	1	3	0	0	1	0	0	0	3	4	5			3							1	0									0		0	0					0								0
1	1	3	0	0	1	0	0	0	1	2	3			2							1	0									0		0	0					0								0
0	1	3	0	0	1	0	0	0	0	1	2			3							1	0									0		0	0					1								0
1	3	1	1	1	1	1	1	0	52	53	54	1	1	1				1	1	1	1	1	0	0	0		0	0	0		0		0	0			0	0	0	0	0		0	0			0		0
0	3	1	1	1	1	1	1	0	49	50	51	1	1	3				0	0	0	0	0	0	0	0		0	0	0		0		0	0			0	0	0	0	0		0	0			0		0
0	3	1	1	1	1	1	1	0	18	19	20	1	1	3				1	1	0	1	0	1	0	1	B	0	0	0		0		0	0			0	0	0	0	0		0	0			0		0
0	3	1	1	1	1	1	1	0	49	50	51	3	3	3				0	1	0	0	0	0	0	0		0	0	0		0		0	0			0	0	0	0	0		0	0			0		0
0	3	1	1	1	1	1	1	0	72	73	74	1	1	1				0	1	0	0	0	0	0	0		0	0	0		0		0	0			0	0	0	0	0		0	0			0		0
0	3	1	1	1	1	1	1	0	65	66	67	1	1	1				0	0	0	0	0	0	0	0		0	0	0		0		0	0			0	0	0	0	0		0	0			0		0
0	3	1	1	1	1	1	1	0	62	63	64	1	1	1				0	1	1	1	1	0	0	0		0	0	0		1		0	1	B		0	0	1	0	0		0	0			0		0
0	2	1	1	1	0	1	1	0	59	60	61	1	1					1	1	0	0		0	0	0		0	0	0								0	0		0	0		0	0					1
0	2	1	1	1	0	1	1	0	47	48	49	1	1					1	1	0	0		0	0	0		0	0	0								0	0		0	0		0	0					1
0	3	1	1	1	1	1	1	0	46	47	48	3	3	3				1	1	1	1	0	0	0	0		0	0	0		0		0	0			0	0	0	0	0		0	0			0		0
1	3	1	1	1	1	1	1	0	18	19	20	3	3	3				0	1	0	1	0	1	0	1	B	0	0	0		0		0	0			1	0	0	0	0		0	0			0		0
1	2	1	1	1	0	1	1	0	16	17	18	3	3					0	0	0	1		0	0	0		0	0	0								0	0		0	0		0	0					0
0	3	1	1	1	1	1	1	0	45	46	47	3	3	3				0	0	0	0	0	0	0	0		0	0	0		0		0	0			0	0	0	0	0		0	0			0		0
0	3	1	1	1	1	1	1	0	47	48	49	3	3	3				0	0	0	0	0	0	0	0		0	0	0		0		0	0			0	0	0	0	0		0	0			0		0
1	1	1	1	0	0	1	1	0	13	14	15	2						0	0				0	0	0												0			0	0								0
0	1	1	1	0	0	1	1	0	12	13	14	2						0	0				0	0	0												0			0	0								0
1	3	1	1	1	1	1	1	0	44	45	46	3	3	3				0	0	0	0	0	0	0	0		0	0	0		0		0	0			0	0	0	0	0		0	0			0		0
0	3	1	1	1	1	1	1	0	44	45	46	3	3	3				0	0	0	0	0	0	0	0		0	0	0		0		0	0			0	0	0	0	0		0	0			0		0
1	2	1	1	1	0	1	1	0	15	16	17	3	3					0	0	0	0		0	0	0		0	0	0								0	0		0	0		0	0					0
0	3	1	1	1	1	1	1	0	13	14	15	2	2	2				0	0	0	0	0	1	0	1	B	0	0	0		0		0	0			0	0	0	0	0		0	0			0		0
1	3	1	1	1	1	1	1	0	11	12	13	2	2	2				0	0	0	0	0	1	0	1	B	0	0	0		0		0	0			0	0	0	0	0		0	0			0		0
0	3	1	1	1	1	1	1	0	10	11	12	2	2	2				0	0	0	0	0	1	0	1	B	0	0	0		0		0	0			0	0	0	0	0		0	0			0		0
0	3	1	1	1	1	1	1	0	9	10	11	2	2	2				0	0	0	0	0	0	0	0		0	0	0		0		0	0			0	0	0	0	0		0	0			0		0
1	1	1	1	0	0	1	1	0	18	19	20	3						0	0				0	0	0												0			0	0								0
1	3	1	1	1	1	1	1	0	40	41	42	3	3	3				0	0	0	0	0	0	0	0		0	0	0		0		0	0			0	0	0	0	0		0	0			0		0
0	3	1	1	1	1	1	1	0	39	40	41	3	3	3				0	0	0	0	0	0	0	0		0	0	0		0		0	0			0	0	0	0	0		0	0			0		0
0	3	1	1	1	1	1	1	0	12	13	14	2	2	2				0	0	0	0	0	0	0	0		0	0	0		0		0	0			0	0	0	0	0		0	0			0		0
0	3	1	1	1	1	1	1	0	10	11	12	2	2	2				0	0	0	0	0	1	0	1	B	0	0	0		0		0	0			0	0	0	0	0		0	0			0		0
0	3	1	1	1	1	1	1	0	9	10	11	2	2	2				0	0	0	0	0	0	0	0		0	0	0		0		0	0			0	0	0	0	0		0	0			0		0
1	3	1	1	1	1	1	1	0	7	8	9	2	2	2				0	0	0	0	0	1	0	1	B	0	0	0		0		0	0			0	0	0	0	0		0	0			0		0
1	3	1	1	1	1	1	1	0	4	5	6	2	2	2				0	0	0	0	0	0	0	0		0	0	0		0		0	0			0	0	0	0	0		0	0			0		0
1	1	3	0	0	1	1	1	0	35	36	37			3							1	0									0		0	0					0								0
0	3	1	1	1	1	1	1	0	30	31	32	1	1	1				0	0	1	0	0	0	0	0		0	0	0		0		0	0			0	0	0	0	0		0	0			0		0
0	3	1	1	1	1	1	1	0	12	13	14	2	3	3				0	0	1	0	0	0	0	0		0	0	0		0		0	0			0	0	0	0	0		0	0			0		0
1	3	1	1	1	1	1	1	0	9	10	11	2	2	2				0	0	1	0	0	0	0	0		0	0	0		0		0	0			0	0	0	0	0		0	0			0		0
0	3	1	1	1	1	1	1	0	7	8	9	1	1	1				0	0	1	0	0	0	0	0		0	0	0		0		0	0			0	0	0	0	0		0	0			0		0
0	3	1	1	1	1	1	1	0	4	5	6	2	2	2				0	0	1	0	0	1	0	1	B	0	0	0		0		0	0			1	0	0	0	0		0	0			0		0
0	3	1	1	1	1	1	1	0	1	2	3	1	1	2				0	0	0	0	0	0	0	0		0	0	0		0		0	0			1	0	0	0	0		0	0			0		0
1	3	1	1	1	1	1	1	0	34	35	36	3	3	3				0	0	1	1	0	0	0	0		0	0	0		0		0	0			0	0	0	0	0		0	0			0		0
0	3	1	1	1	1	1	1	0	33	34	35	3	3	3				0	0	1	1	0	0	0	0		0	0	0		0		0	0			0	0	0	0	0		0	0			0		0
0	3	1	1	1	1	1	1	0	7	8	9	2	2	2				0	0	0	0	0	0	0	0		0	0	0		0		0	0			0	0	0	0	0		0	0			0		0
1	3	1	1	1	1	1	1	0	6	7	8	2	2	2				0	0	0	0	0	0	0	0		0	0	0		0		0	0			0	0	0	0	0		0	0			0		0
1	3	1	1	1	1	1	1	0	4	5	6	2	2	2				0	0	0	0	0	0	0	0		0	0	0		0		0	0			0	0	0	0	0		0	0			0		0
0	3	1	1	1	1	1	1	0	2	3	4	1	2	2				0	0	0	0	0	1	0	1	B	0	0	0		0		0	0			0	0	0	0	0		0	0			0		0
0	2	2	0	1	1	1	1	0	33	34	35		3	3						0	0	0					0	0	0		0		0	0				0	0				0	0			0
1	3	1	1	1	1	1	1	0	35	36	37	3	3	3				0	0	1	1	0	0	0	0		0	0	0		0		0	0			0	0	0	0	0		0	0			0		0
0	3	1	1	1	1	1	1	0	37	38	39	3	3	3	1			0	0	1	1	0	0	0	0		0	0	0		0		0	0			0	0	0	0	0		0	0			0		0
1	3	1	1	1	1	1	1	0	9	10	11	2	2	2				0	0	0	0	0	0	0	0		0	0	0		0		0	0			0	0	0	0	0		0	0			0		0
1	3	1	1	1	1	1	1	0	8	9	10	2	2	2				0	0	0	0	0	1	0	1	B	0	0	0		0		0	0			0	0	0	0	0		0	0			0		0
0	3	1	1	1	1	1	1	0	6	7	8	2	3	2				0	0	0	0	0	0	0	0		0	0	0		0		0	0			0	0	0	0	0		0	0			0		0
0	3	1	1	1	1	1	1	0	3	4	5	2	2	2				0	0	0	0	0	0	0	0		0	0	0		0		0	0			0	0	0	0	0		0	0			0		0
1	3	1	1	1	1	1	1	0	1	2	3	1	1	2				0	0	0	0	0	0	0	0		0	0	0		1		0	1	B		0	0	0	0	0		0	0			0		0
1	3	1	1	1	1	1	1	0	0	1	2	1	1	1				0	0	0	0	0	0	0	0		0	0	0		1		0	1	B		0	0	1	0	0		0	0			0		0
0	3	1	1	1	1	1	1	0	36	37	38	3	3	3				0	0	0	0	0	0	0	0		0	0	0		0		0	0			0	0	0	0	0		0	0			0		0
1	3	1	1	1	1	1	1	0	9	10	11	2	2	2				0	0	0	0	0	0	0	0		0	0	0		0		0	0			0	0	0	0	0		0	0			0		0
0	3	1	1	1	1	1	1	0	8	9	10	2	2	2				0	0	0	0	0	0	0	0		0	0	0		0		0	0			0	0	0	0	0		0	0			0		0
0	3	1	1	1	1	1	1	0	5	6	7	2	2	2				0	0	0	0	0	1	0	1	B	0	0	0		0		0	0			0	0	0	0	0		0	0			0		0
1	3	1	1	1	1	1	1	0	1	2	3	1	1	1				0	0	0	0	0	0	0	0		0	0	0		0		0	0			0	0	0	0	0		0	0			0		0
1	3	1	1	1	1	1	1	0	49	50	51	3	3	3				1	1	0	0	1	0	0	0		0	0	0		0		0	0			0	0	0	0	0		0	0			0		0
0	3	1	1	1	1	1	1	0	53	54	55	1	1	3				1	1	0	0	0	0	0	0		0	0	0		0		0	0			0	0	0	0	0		0	0			0		0
0	3	1	1	1	1	1	1	0	17	18	19	3	3	3				0	0	0	0	0	1	0	1	B	0	0	0		0		0	0			1	0	0	0	0		0	0			0		1
1	2	1	1	1	0	1	1	0	22	23	24	3	3					0	0	0	0		0	0	0		0	0	0								0	0		0	0		0	0					0
0	3	1	1	1	1	1	1	0	39	40	41	3	3	3				0	0	0	0	0	0	0	0		0	0	0		0		0	0			0	0	0	0	0		0	0			0		0
0	3	1	1	1	1	1	1	0	15	16	17	3	3	3				0	0	0	0	0	0	0	0		0	0	0		0		0	0			0	0	0	0	0		0	0			0		0
0	3	1	1	1	1	1	1	0	13	14	15	2	3	2				0	0	0	0	0	1	0	1	B	0	0	0		0		0	0			0	0	0	0	0		0	0			0		0
1	3	1	1	1	1	1	1	0	12	13	14	2	2	2				0	0	0	0	0	0	0	0		0	0	0		0		0	0			0	0	0	0	0		0	0			0		0
0	3	1	1	1	1	1	1	0	11	12	13	2	2	2				0	0	0	0	0	1	0	1	B	0	0	0		0		0	0			0	0	0	0	0		0	0			0		0
0	3	1	1	1	1	1	1	0	29	30	31	1	1	1				0	0	0	0	0	0	0	0		0	0	0		0		0	0			0	0	0	0	0		0	0			0		0
0	3	1	1	1	1	1	1	0	21	22	23	1	3	3	1			0	0	0	0	0	0	0	0		0	0	0		0		0	0			0	0	0	0	0		0	0			0		0
1	2	2	0	1	1	1	1	0	-1	0	1		1	1						0	0	0					0	0	0		0		0	0				0	0				0	0			0
0	3	1	1	1	1	1	1	0	25	26	27	1	1	1				1	1	1	1	0	0	0	0		0	0	0		0		0	0			0	0	0	0	0		0	0			0		0
0	3	1	1	1	1	1	1	0	24	25	26	3	3			1		1	1	0	0	0	1	0	1	B	0	0	0		0		0	0			0	0	0	0	0		0	0			0		0
0	3	1	1	1	1	1	1	0	2	3	4	1	1					0	1	0	0	0	1	0	1	B	0	0	0		0		0	0			1	0	0	0	0		0	0			0		1
0	3	1	1	1	1	1	1	0	25	26	27	1	1	1		1		1	1	0	1	1	0	0	0		0	0	0		0		0	0			0	0	1	0	0		0	0			0		0
1	3	1	1	1	1	1	1	0	1	2	3	1	1	2				1	1	0	0	0	0	0	0		0	0	0		0		0	0			0	1	0	0	0		0	0			0		0
0	3	1	1	1	1	1	1	0	0	1	2	1	1	3				1	1	0	1	0	0	0	0		0	0	0		0		0	0			0	0	1	0	0		0	0			0		0
0	1	3	0	0	1	1	1	0	-2	-1	0			1								0									0		0	0					1								0
1	3	1	1	1	0	1	1	0	20	21	22	3	3					0	0	0	0	0	0	0	0		0	0	0		0		0	0			0	0		0	0		0	0					0
0	1	3	0	0	1	1	1	0	-2	-1	0			1								0									0		0	0					0								0
0	1	2	0	1	0	1	1	0	53	54	55		3							0	0						0	0	0									0					0	0
0	1	2	0	1	0	1	1	0	42	43	44		3							0	0						0	0	0									0					0	0
1	1	2	0	1	0	1	1	0	12	13	14		2							0	0						0	0	0									0					0	0
0	1	2	0	1	0	1	1	0	10	11	12		2							0	0						0	0	0									0					0	0
0	1	2	0	1	0	1	1	0	9	10	11		2							0	0						0	0	0									0					0	0
0	1	2	0	1	0	1	1	0	69	70	71		1					1	1	0	1						0	0	0									0					0	0
1	1	2	0	1	0	1	1	0	32	33	34		3					1	1	0	1						0	0	0									0					0	0
1	1	2	0	1	0	1	1	0	69	70	71		1					1	1	1	1						0	0	0									0					0	0
0	1	2	0	1	0	1	1	0	69	70	71		1					1	1	0	1						0	0	0									0					0	0
1	1	2	0	1	0	1	1	0	66	67	68		1					1	1	0	1						0	0	0									0					0	0
0	1	2	0	1	0	1	1	0	60	61	62		1					1	1	0	1						0	0	0									0					0	0
0	1	2	0	1	0	1	1	0	56	57	58		1							0	0						0	0	0									0					0	0
0	1	2	0	1	0	1	1	0	27	28	29		3							0	0						0	0	0									0					0	0
0	1	2	0	1	0	1	1	0	19	20	21		3							0	0						0	0	0									0					0	0
0	1	2	0	1	0	1	1	0	42	43	44		3							0	0						0	0	0									0					0	0
1	1	2	0	1	0	1	1	0	11	12	13		2							0	0						0	0	0									0					0	0
1	1	2	0	1	0	1	1	0	43	44	45		3							0	1						0	0	0									0					0	0
0	1	2	0	1	0	1	1	0	40	41	42		3							0	0						0	0	0									0					0	0
0	1	2	0	1	0	1	1	0	15	16	17		3							0	0						0	0	0									0					0	0
0	1	2	0	1	0	1	1	0	14	15	16		3							0	0						0	0	0									0					0	0
0	1	2	0	1	0	1	1	0	12	13	14		2							0	0						0	0	0									0					0	0
1	1	2	0	1	0	1	1	0	11	12	13		2							0	0						0	0	0									0					0	0
1	1	2	0	1	0	1	1	0	10	11	12		2							0	0						0	0	0									0					0	0
1	1	2	0	1	0	1	1	0	8	9	10		2							0	0						0	0	0									0					0	0
0	1	2	0	1	0	1	1	0	6	7	8		2							0	0						0	0	0									0					0	0
0	1	2	0	1	0	1	1	0	41	42	43		3							0	0						0	0	0									0					0	0
1	1	2	0	1	0	1	1	0	12	13	14		2							0	0						0	0	0									0					0	0
1	1	2	0	1	0	1	1	0	10	11	12		2							0	0						0	0	0									0					0	0
1	1	2	0	1	0	1	1	0	9	10	11		2							0	0						0	0	0									0					0	0
0	1	2	0	1	0	1	1	0	7	8	9		2							0	0						0	0	0									0					0	0
0	1	2	0	1	0	1	1	0	4	5	6		2							0	0						0	0	0									0					0	0
0	1	2	0	1	0	1	1	0	34	35	36		3							0	0						0	0	0									0					0	0
0	1	2	0	1	0	1	1	0	8	9	10		2							0	0						0	0	0									0					0	0
0	1	2	0	1	0	1	1	0	6	7	8		2							0	0						0	0	0									0					0	0
1	1	2	0	1	0	1	1	0	5	6	7		2							0	0						0	0	0									0					0	0
0	1	2	0	1	0	1	1	0	3	4	5		2							0	0						0	0	0									0					0	0
0	1	2	0	1	0	1	1	0	1	2	3		1							0	0						0	0	0									0					0	0
1	1	2	0	1	0	1	1	0	0	1	2		1							0	0						0	0	0									0					0	0
0	1	2	0	1	0	1	1	0	31	32	33		3							0	0						0	0	0									0					0	0
1	1	2	0	1	0	1	1	0	7	8	9		2							0	0						0	0	0									0					0	0
1	1	2	0	1	0	1	1	0	6	7	8		2							0	0						0	0	0									0					0	0
1	1	2	0	1	0	1	1	0	4	5	6		2							0	0						0	0	0									0					0	0
1	1	2	0	1	0	1	1	0	1	2	3		1							0	0						0	0	0									0					0	0
1	1	2	0	1	0	1	1	0	0	1	2		1							0	0						0	0	0									0					0	0
0	1	2	0	1	0	1	1	0	-1	0	1		1							0	0						0	0	0									0					0	0
1	1	2	0	1	0	1	1	0	30	31	32		1							0	0						0	0	0									0					0	0
0	1	2	0	1	0	1	1	0	28	29	30		3							0	0						0	0	0									0					0	0
0	1	2	0	1	0	1	1	0	28	29	30		1							0	0						0	0	0									0					0	0
0	1	2	0	1	0	1	1	0	4	5	6		2							0	0						0	0	0									0					0	0
1	1	2	0	1	0	1	1	0	2	3	4		2							0	0						0	0	0									0					0	0
1	1	2	0	1	0	1	1	0	1	2	3		1							0	0						0	0	0									0					0	0
1	1	1	1	0	0	0	0	0	58	59	60	1						0	0				0	0	0												1			0	0								0
0	3	1	1	1	1	0	0	0	52	53	54	1	1	1				0	0	0	1	0	0	0	0		0	0	0		0		0	0			0	0	0	0	0		0	0			0		0
1	3	1	1	1	1	0	0	0	49	50	51	3	3	3				0	0	0	0	0	1	1	0	seasonal H1	0	0	0		0		0	0			0	0	0	0	0		0	0			0		0
1	3	1	1	1	1	0	0	0	16	17	18	3	3	3				0	0	0	1	0	1	1	0	seasonal H1	0	0	0		0		0	0			0	0	0	0	0		0	0			0		0
0	3	1	1	1	1	0	0	0	12	13	14	2	2	2				0	0	0	0	0	1	1	0	seasonal H1	0	0	0		0		0	0			1	0	0	0	0		0	0			0		0
0	3	1	1	1	1	0	0	0	10	11	12	2	2	2				0	0	0	0	0	1	1	0	seasonal H1	0	0	0		0		0	0			1	0	0	0	0		0	0			0		0
0	3	1	1	1	1	0	0	0	72	73	74	1	1	1				1	1	0	1	1	1	1	0	seasonal H1	0	0	0		0		0	0			1	0	0	0	0		0	0			0		0
0	2	2	0	1	1	0	0	0	35	36	37		3	3						0	0	0					0	0	0		0		0	0				0	0				0	0			0
1	1	2	0	1	0	0	0	0	54	55	56		3					1	1	0	0						0	0	0									0					0	0
0	2	2	0	1	1	0	0	0	53	54	55		3	3						0	0	0					0	0	0		0		0	0				0	0				0	0			0
0	2	2	0	1	1	0	0	0	24	25	26		3	3						0	0	0					0	0	0		0		0	0				0	0				0	0			0
1	3	1	1	1	1	0	0	0	50	51	52	3	3	3				0	0	0	0	0	0	0	0		0	0	0		0		0	0			0	0	0	0	0		0	0			0		0
0	3	1	1	1	1	0	0	0	47	48	49	3	3	3				0	0	0	0	0	0	0	0		0	0	0		0		0	0			0	0	0	0	0		0	0			0		0
0	3	1	1	1	1	0	0	0	17	18	19	3	3	3				0	0	0	0	0	0	0	0		0	0	0		0		0	0			0	0	0	0	0		0	0			0		0
0	3	1	1	1	1	0	0	0	15	16	17	3	3	3				0	0	0	0	0	1	1	0	seasonal H1	0	0	0		0		0	0			0	0	0	0	0		0	0			0		0
1	3	1	1	1	1	0	0	0	22	23	24	3	3	3				0	0	0	0	0	0	0	0		0	0	0		0		0	0			0	0	0	0	0		0	0			0		0
1	1	2	0	1	0	0	0	0	24	25	26		3							0	0						0	0	0									0					0	0
1	2	2	0	1	1	0	0	0	20	21	22		3	3						0	0	0					0	0	0		0		0	0				0	0				0	0			0
1	3	1	1	1	1	0	0	0	19	20	21	3	3					0	0	0	0	0	0	0	0		0	0	0		0		0	0			0	0	0	0	0		0	0			0		0
1	1	3	0	0	1	0	0	0	42	43	44			3								0									0		0	0					0								0
0	3	1	1	1	1	0	0	0	39	40	41	3	3	3				1	1	0	1	0	0	0	0		0	0	0		0		0	0			0	0	0	0	0		0	0			0		0
1	1	3	0	0	1	0	0	0	15	16	17			3							1	0									0		0	0					0								0
0	3	1	1	1	1	0	0	0	12	13	14	3	3	3				0	1	0	1	0	0	0	0		0	0	0		0		0	0			0	0	0	0	0		0	0			0		0
1	3	1	1	1	1	0	0	0	11	12	13	2	2	2				0	0	0	0	0	1	1	0	seasonal H1	0	0	0		0		0	0			0	0	0	0	0		0	0			0		0
1	3	1	1	1	1	0	0	0	9	10	11	2	2	2				0	0	0	0	0	0	0	0		0	0	0		0		0	0			0	0	0	0	0		0	0			0		0
1	3	1	1	1	1	0	0	0	6	7	8	2	2	2				0	0	0	0	0	1	1	0	seasonal H1	0	0	0		0		0	0			0	0	0	0	0		0	0			0		0
0	3	1	1	1	1	0	0	0	4	5	6	2	2	2				0	0	0	0	0	0	0	0		0	0	0		0		0	0			0	0	0	0	0		0	0			0		0
0	2	2	0	1	1	0	0	0	44	45	46		3	3						0	0	0					0	0	0		0		0	0				0	0				0	0			0
0	2	2	0	1	1	0	0	0	18	19	20		3	3						0	0	0					0	0	0		0		0	0				0	0				0	0			0
0	2	2	0	1	1	0	0	0	19	20	21		3	3						0	0	0					0	0	0		0		0	0				0	0				0	0			0
1	3	1	1	1	1	0	0	0	42	43	44	3	3	3				0	0	0	0	0	1	1	0	seasonal H1	0	0	0		0		0	0			0	0	0	0	0		0	0			0		0
0	2	2	0	1	1	0	0	0	45	46	47		1	1						0	0	0					0	0	0		0		0	0				0	0				0	0			0
0	3	1	1	1	1	0	0	0	18	19	20	3	3	3				0	0	0	0	0	0	0	0		0	0	0		0		0	0			0	0	0	0	0		0	0			0		0
1	2	1	1	1	0	0	0	0	16	17	18	3	3					0	0	0	0		0	0	0		0	0	0								0	0		0	0		0	0					0
1	3	1	1	1	1	0	0	0	14	15	16	2	2	3				0	0	0	0	0	1	1	0	seasonal H1	0	0	0		0		0	0			1	0	0	0	0		0	0			0		0
1	3	1	1	1	1	0	0	0	12	13	14	2	2	2				0	0	0	0	0	1	1	0	seasonal H1	0	0	0		0		0	0			0	0	0	0	0		0	0			0		0
1	3	1	1	1	1	0	0	0	11	12	13	2	2	2				0	0	0	0	0	1	1	0	seasonal H1	0	0	0		0		0	0			1	0	0	0	0		0	0			0		0
0	3	1	1	1	1	0	0	0	8	9	10	2	2	2				0	0	0	0	0	1	1	0	seasonal H1	0	0	0		0		0	0			1	0	0	0	0		0	0			0		0
1	2	1	1	0	1	0	0	0	19	20	21	3						0	0			0	0	0	0						0		0	0			0		0	0	0						0		0
1	2	2	0	1	1	0	0	0	40	41	42		3	3						0	1	0					0	0	0		0		0	0				0	0				0	0			0
0	3	1	1	1	1	0	0	0	40	41	42	3	3	3				0	0	0	0	0	0	0	0		0	0	0		0		0	0			0	0	0	0	0		0	0			0		0
1	3	1	1	1	1	0	0	0	13	14	15	2	2	2				0	0	0	0	0	1	1	0	seasonal H1	0	0	0		0		0	0			0	0	0	0	0		0	0			0		0
0	3	1	1	1	1	0	0	0	9	10	11	2	2	2				0	0	0	0	0	1	1	0	seasonal H1	0	0	0		0		0	0			0	0	0	0	0		0	0			0		0
0	3	1	1	1	1	0	0	0	6	7	8	2	2	2				0	0	0	0	0	1	1	0	seasonal H1	0	0	0		0		0	0			1	0	0	0	0		0	0			0		0
1	3	1	1	1	1	0	0	0	5	6	7	2	2	2				0	0	0	0	0	0	0	0		0	0	0		0		0	0			0	0	0	0	0		0	0			0		0
0	3	1	1	1	1	0	0	0	4	5	6	2	2	2				0	0	0	0	0	0	0	0		0	0	0		0		0	0			0	0	0	0	0		0	0			0		0
1	3	1	1	1	1	0	0	0	1	2	3	1	1	3				0	0	0	0	0	1	1	0	seasonal H1	0	0	0		0		0	0			0	0	0	0	0		0	0			0		0
0	3	1	1	1	1	0	0	0	43	44	45	3	3	3				1	1	0	1	0	0	0	0		0	0	0		0		0	0			1	0	0	0	0		0	0			0		0
0	3	1	1	1	1	0	0	0	15	16	17	3	3	3				0	0	0	0	0	0	0	0		0	0	0		0		0	0			0	0	0	0	0		0	0			0		0
0	3	1	1	1	1	0	0	0	14	15	16	2	3	3				0	0	0	0	0	1	1	0	seasonal H1	0	0	0		0		0	0			0	0	0	0	0		0	0			0		0
0	3	1	1	1	1	0	0	0	12	13	14	3	2	3				0	1	0	0	0	1	1	0	seasonal H1	0	0	0		0		0	0			0	0	0	0	0		0	0			0		0
0	2	2	0	1	1	0	0	0	10	11	12		2	3				1	1	0	0	0					0	0	0		0		0	0				0	0				0	0			0
0	3	1	1	1	1	0	0	0	8	9	10	1	3	2				0	1	0	1	0	0	0	0		0	0	0		0		0	0			0	0	0	0	0		0	0			0		0
0	3	1	1	1	1	0	0	0	6	7	8	3	3	2				0	1	0	1	0	1	1	0	seasonal H1	0	0	0		0		0	0			1	0	0	0	0		0	0			0		0
0	2	2	0	1	1	0	0	0	37	38	39		3	3						0	0	0					0	0	0		0		0	0				0	0				0	0			0
0	2	2	0	1	1	0	0	0	3	4	5		3	3						0	0	0					0	0	0		0		0	0				0	0				0	0			0
1	2	2	0	1	1	0	0	0	37	38	39		3	3						0	0	0					0	0	0		0		0	0				0	0				0	0			0
0	2	2	0	1	1	0	0	0	33	34	35		3	3		1				0	0	0					0	0	0		0		0	0				0	0				0	0			0
0	1	3	0	0	1	0	0	0	27	28	29			1								0									0		0	0					0								0
1	3	1	1	1	1	0	0	0	8	9	10	3	2	3				0	0	0	0	0	0	0	0		0	0	0		0		0	0			0	0	0	0	0		0	0			0		0
1	3	1	1	1	1	0	0	0	4	5	6	3	2	2				0	0	0	0	0	0	0	0		0	0	0		0		0	0			0	0	0	0	0		0	0			0		0
1	3	1	1	1	1	0	0	0	2	3	4	1	2	2				0	0	0	0	0	0	0	0		0	0	0		0		0	0			0	0	0	0	0		0	0			0		0
1	3	1	1	1	1	0	0	0	1	2	3	1	1	3				0	0	0	0	0	1	0	1	B	0	0	0		0		0	0			1	0	0	0	0		0	0			0		0
0	1	3	0	0	1	0	0	0	-2	-1	0			1								0									0		0	0					0								0
0	1	3	0	0	1	0	0	0	24	25	26			3								0									0		0	0					0								0
1	3	1	1	1	1	0	0	0	0	1	2	1	1	3				1	1	0	1	0	0	0	0		0	0	0		0		0	0			0	0	0	0	0		0	0			0		0
1	2	2	0	1	1	0	0	0	-1	0	1		1	1						0	1	0					0	0	0		0		0	0				0	0				0	0			0
0	1	2	0	1	0	0	0	0	42	43	44		3							0	0						0	0	0									0					0	0
0	2	1	1	1	0	0	0	0	13	14	15	3	2					0	0	0	0		0	0	0		0	0	0								0	0		0	0		0	0					0
0	2	1	1	1	0	0	0	0	12	13	14	2	2					0	0	0	0		0	0	0		0	0	0								0	0		0	0		0	0					0
0	2	1	1	1	0	0	0	0	11	12	13	2	2					0	0	0	0		0	0	0		0	0	0								0	0		0	0		0	0					0
1	2	1	1	1	0	0	0	0	9	10	11	2	2					0	0	0	0		0	0	0		0	0	0								0	0		0	0		0	0					0
1	2	1	1	1	0	0	0	0	30	31	32	3	3					0	0	0	0		0	0	0		0	0	0								0	0		0	0		0	0					0
0	3	1	1	1	1	0	0	0	35	36	37	3	1	3				0	0	0	0	0	0	0	0		0	0	0		0		0	0			0	0	0	0	0		0	0			0		0
0	3	1	1	1	1	0	0	0	15	16	17	3	3	3				0	0	0	0	0	0	0	0		0	0	0		0		0	0			0	0	0	0	0		0	0			0		0
0	3	1	1	1	1	0	0	0	7	8	9	2	3	2				0	0	0	0	0	0	0	0		0	0	0		1		1	0	seasonal H3		0	0	0	0	0		0	0			0		0
0	3	1	1	1	1	0	0	0	6	7	8	2	2	2				0	0	0	0	0	0	0	0		0	0	0		0		0	0			0	0	0	0	0		0	0			0		0
1	3	1	1	1	1	0	0	0	4	5	6	2	2	2				0	0	0	0	0	0	0	0		0	0	0		0		0	0			0	0	0	0	0		0	0			0		0
1	3	1	1	1	1	0	0	0	6	7	8	2	3	3				0	0	0	0	0	0	0	0		0	0	0		0		0	0			0	0	0	0	0		0	0			0		0
1	3	1	1	1	1	0	0	0	4	5	6	3	3	3				0	0	0	0	0	0	0	0		0	0	0		0		0	0			0	0	0	0	0		0	0			0		0
1	3	1	1	1	1	0	0	0	1	2	3	1	1	3				0	0	0	0	0	0	0	0		0	0	0		0		0	0			0	0	0	0	0		0	0			0		0
1	1	1	1	0	0	0	0	0	37	38	39	3						0	0				0	0	0												0			0	0								0
0	3	1	1	1	1	0	0	0	34	35	36	3	3	3	1			0	0	0	0	0	0	0	0		0	0	0		0		0	0			0	0	0	0	0		0	0			0		0
0	1	3	0	0	1	0	0	0	-1	0	1			1								0									0		0	0					0								0
0	3	1	1	1	1	0	0	0	11	12	13	2	2	2				0	0	0	0	0	0	0	0		0	0	0		0		0	0			0	0	0	0	0		0	0			0		0
1	3	1	1	1	1	0	0	0	9	10	11	2	2	2				0	0	0	0	0	0	0	0		0	0	0		0		0	0			0	0	0	0	0		0	0			0		0
0	3	1	1	1	1	0	0	0	7	8	9	2	2	2				0	0	0	0	0	0	0	0		0	0	0		0		0	0			0	0	0	0	0		0	0			0		0
0	3	1	1	1	1	0	0	0	3	4	5	2	2	2				0	0	0	0	0	0	0	0		0	0	0		0		0	0			0	0	0	0	0		0	0			0		0
1	2	2	0	1	1	0	0	0	39	40	41		3	3						0	0	0					0	0	0		0		0	0				0	0				0	0			0
0	2	2	0	1	1	0	0	0	41	42	43		3	3						0	0	0					0	0	0		0		0	0				0	0				0	0			0
0	1	2	0	1	0	0	0	0	23	24	25		3							0	0						0	0	0									0					0	0
1	1	3	0	0	1	0	0	0	51	52	53			1								0									0		0	0					0								0
0	1	3	0	0	1	0	0	0	53	54	55			3								0									0		0	0					0								0
1	2	2	0	1	1	1	1	0	23	24	25		3	3						0	0	0					0	0	0		0		0	0				0	0				0	0			0
0	2	2	0	1	1	1	1	0	23	24	25		3	3						0	0	0					0	0	0		0		0	0				0	0				0	0			0
0	3	1	1	1	1	1	1	0	54	55	56	3	3	3				0	0	0	0	0	0	0	0		0	0	0		0		0	0			0	0	0	0	0		0	0			0		0
0	1	3	0	0	1	1	1	0	23	24	25			1								0									0		0	0					0								0
0	1	3	0	0	1	1	1	0	18	19	20			3								0									1		1	0	seasonal H3				0								0
0	1	3	0	0	1	1	1	0	-2	-1	0			1								0									0		0	0					0								0
0	3	1	1	1	1	1	1	0	63	64	65	3	3	1				0	0	1	1	1	0	0	0		0	0	0		0		0	0			0	0	0	0	0		0	0			0		0
1	3	1	1	1	1	1	1	0	64	65	66	3	1	1				1	1	1	1	1	0	0	0		0	0	0		1		0	1	B		0	0	0	0	0		0	0			0		0
0	3	1	1	1	1	1	1	0	59	60	61	3	3	1				1	1	1	1	1	0	0	0		0	0	0		0		0	0			0	0	0	0	0		0	0			0		0
1	3	1	1	1	1	1	1	0	60	61	62	1	1	1				0	0	0	0	0	0	0	0		0	0	0		0		0	0			0	0	1	0	0		0	0		1	1	6	0
0	3	1	1	1	1	1	1	0	64	65	66	1	1	1				0	0	0	1	0	0	0	0		0	0	0		0		0	0			0	0	0	0	0		0	0			0		0
1	3	1	1	1	1	1	1	0	61	62	63	1	3	3				0	0	0	0	0	0	0	0		0	0	0		0		0	0			0	0	0	0	0		0	0			0		0
0	3	1	1	1	1	1	1	0	58	59	60	1	1	1				0	0	0	0	0	0	0	0		0	0	0		0		0	0			0	0	0	0	0		0	0			0		0
1	3	1	1	1	1	1	1	0	62	63	64	1	1	1				0	1	1	1	0	0	0	0		0	0	0		0		0	0			0	0	0	0	0		0	0			0		0
0	3	1	1	1	1	1	1	0	59	60	61	3	3	3				0	1	0	0	0	0	0	0		0	0	0		0		0	0			0	0	0	0	0		0	0			0		0
1	3	1	1	1	1	1	1	0	60	61	62	1	3	1				0	0	0	0	0	0	0	0		0	0	0		0		0	0			0	0	0	0	0		0	0			0		0
0	3	1	1	1	1	1	1	0	55	56	57	3	1	1				0	0	0	0	0	0	0	0		0	0	0		1		0	1	B		0	1	0	0	0		0	0			0		0
1	3	1	1	1	1	1	1	0	46	47	48	3	1	3				0	0	0	0	0	0	0	0		0	0	0		0		0	0			0	0	0	0	0		0	0			0		0
0	3	1	1	1	1	1	1	0	48	49	50	3	3	3				0	0	0	0	0	0	0	0		0	0	0		0		0	0			0	0	0	0	0		0	0			0		0
1	2	1	1	1	0	1	1	0	17	18	19	3	3					0	0	0	0		0	0	0		0	0	0								0	0		0	0		0	0					0
0	3	1	1	1	1	1	1	0	15	16	17	3	1	1				0	0	0	0	0	0	0	0		0	0	0		0		0	0			0	0	0	0	0		0	0			0		0
0	3	1	1	1	1	1	1	0	13	14	15	2	2	3				0	0	0	0	0	0	0	0		0	0	0		0		0	0			0	0	0	0	0		0	0			0		0
1	3	1	1	1	1	1	1	0	51	52	53	3	3	3				0	0	0	0	0	0	0	0		0	0	0		0		0	0			0	0	0	0	0		0	0			0		0
0	3	1	1	1	1	1	1	0	50	51	52	3	3	1				0	0	0	0	0	0	0	0		0	0	0		0		0	0			0	0	0	0	0		0	0			0		0
1	1	3	0	0	1	1	1	0	22	23	24			3								0									0		0	0					0								0
1	3	1	1	1	1	1	1	0	47	48	49	3	3	3				0	0	0	0	1	0	0	0		0	0	0		0		0	0			0	0	0	0	0		0	0			0		0
0	3	1	1	1	1	1	1	0	43	44	45	3	3	3				0	0	0	0	0	0	0	0		0	0	0		0		0	0			0	0	0	0	0		0	0			0		0
1	2	1	1	1	0	1	1	0	17	18	19	3	1					0	0	0	0		0	0	0		0	0	0								0	0		0	0		0	0					0
0	3	1	1	1	1	1	1	0	19	20	21	3	3	3				0	0	0	0	0	0	0	0		0	0	0		1		1	0	seasonal H3		0	0	0	0	0		0	0			0		0
1	1	3	0	0	1	1	1	0	15	16	17			3								0									0		0	0					0								0
0	3	1	1	1	1	1	1	0	38	39	40	3	1	1				0	0	0	0	0	0	0	0		0	0	0		0		0	0			0	0	1	0	0		0	0			0		0
0	3	1	1	1	1	1	1	0	15	16	17	3	3	3				0	0	0	0	0	0	0	0		0	0	0		0		0	0			0	0	0	0	0		0	0			0		0
0	3	1	1	1	1	1	1	0	13	14	15	2	1	3				0	0	0	0	0	0	0	0		0	0	0		0		0	0			0	0	0	0	0		0	0			0		0
0	3	1	1	1	1	1	1	0	8	9	10	2	1	1				0	0	0	0	0	0	0	0		0	0	0		0		0	0			0	0	0	0	0		0	0			0		0
0	3	1	1	1	1	1	1	0	6	7	8	2	2	2				0	0	0	0	0	0	0	0		0	0	0		0		0	0			0	0	0	0	0		0	0			0		0
1	3	1	1	1	1	1	1	0	40	41	42	1	3	3				0	0	0	0	0	0	0	0		0	0	0		0		0	0			0	0	0	0	0		0	0			0		0
0	3	1	1	1	1	1	1	0	43	44	45	1	3	3				0	0	0	0	0	0	0	0		0	0	0		0		0	0			0	0	0	0	0		0	0			0		0
0	3	1	1	1	1	1	1	0	18	19	20	3	3	3				0	0	0	0	0	0	0	0		0	0	0		0		0	0			0	0	0	0	0		0	0			0		0
0	3	1	1	1	1	1	1	0	16	17	18	1	3	3				0	0	0	0	0	0	0	0		0	0	0		0		0	0			0	0	0	0	0		0	0			0		0
0	3	1	1	1	1	1	1	0	13	14	15	2	2	2				0	0	0	0	0	0	0	0		0	0	0		0		0	0			0	0	0	0	0		0	0			0		0
0	3	1	1	1	1	1	1	0	11	12	13	2	2	2				0	0	0	0	0	0	0	0		0	0	0		0		0	0			0	0	0	0	0		0	0			0		0
0	3	1	1	1	1	1	1	0	39	40	41	1	3	3				0	0	0	1	0	0	0	0		0	0	0		0		0	0			0	0	1	0	0		0	0			0		0
0	3	1	1	1	1	1	1	0	39	40	41	3	3	3				0	0	0	0	0	0	0	0		0	0	0		0		0	0			0	0	0	0	0		0	0			0		0
1	3	1	1	1	1	1	1	0	35	36	37	3	3	3				0	0	0	0	0	0	0	0		0	0	0		0		0	0			0	0	0	0	0		0	0			0		0
0	3	1	1	1	1	1	1	0	35	36	37	3	3	3				0	0	0	0	0	0	0	0		0	0	0		0		0	0			0	0	0	0	0		0	0			0		0
1	3	1	1	1	1	1	1	0	11	12	13	2	2	3				0	0	0	0	0	0	0	0		0	0	0		0		0	0			0	0	0	0	0		0	0			0		0
0	3	1	1	1	1	1	1	0	10	11	12	2	2	3				0	0	0	0	0	0	0	0		0	0	0		0		0	0			0	0	0	0	0		0	0			0		0
0	3	1	1	1	1	1	1	0	7	8	9	2	2	2				0	0	0	0	0	0	0	0		0	0	0		0		0	0			0	0	0	0	0		0	0			0		0
1	3	1	1	1	1	1	1	0	35	36	37	3	3	3				0	0	0	0	0	0	0	0		0	0	0		0		0	0			0	0	0	0	0		0	0			0		0
0	3	1	1	1	1	1	1	0	34	35	36	3	3	3				0	0	0	0	0	0	0	0		0	0	0		0		0	0			0	0	0	0	0		0	0			0		0
1	3	1	1	1	1	1	1	0	14	15	16	1	1	1				0	0	0	0	0	0	0	0		0	0	0		0		0	0			0	0	0	0	0		0	0			0		0
1	3	1	1	1	1	1	1	0	11	12	13	2	2	3				0	0	0	0	0	0	0	0		0	0	0		0		0	0			0	0	0	0	0		0	0			0		0
0	3	1	1	1	1	1	1	0	10	11	12	2	2	2				0	0	0	0	0	0	0	0		0	0	0		0		0	0			0	0	0	0	0		0	0			0		0
0	3	1	1	1	1	1	1	0	8	9	10	2	2	2				0	0	0	0	0	0	0	0		0	0	0		0		0	0			0	1	0	0	0		0	0			0		0
0	3	1	1	1	1	1	1	0	6	7	8	2	2	2				0	0	0	0	0	0	0	0		0	0	0		1		0	1	B		0	0	1	0	0		0	0			0		0
0	3	1	1	1	1	1	1	0	5	6	7	2	2	2				0	0	0	0	0	0	0	0		0	0	0		0		0	0			0	0	0	0	0		0	0			0		0
0	3	1	1	1	1	1	1	0	3	4	5	2	2	2				0	0	0	0	0	0	0	0		0	0	0		1		0	1	B		0	1	1	0	0		0	0			0		0
1	3	1	1	1	1	1	1	0	33	34	35	1	1	3				0	0	0	0	0	0	0	0		0	0	0		0		0	0			0	0	0	0	0		0	0			0		0
0	3	1	1	1	1	1	1	0	32	33	34	3	3	3				0	0	0	0	0	0	0	0		0	0	0		0		0	0			0	0	0	0	0		0	0			0		0
0	3	1	1	1	1	1	1	0	9	10	11	2	3	3				0	0	0	0	0	0	0	0		0	0	0		0		0	0			0	0	0	0	0		0	0			0		0
0	3	1	1	1	1	1	1	0	8	9	10	2	2	2				0	0	0	0	0	0	0	0		0	0	0		0		0	0			0	0	0	0	0		0	0			0		0
0	3	1	1	1	1	1	1	0	6	7	8	2	2	2				0	0	0	0	0	0	0	0		0	0	0		1		0	1	B		0	0	1	0	0		0	0			0		0
0	3	1	1	1	1	1	1	0	5	6	7	2	2	2				0	0	0	0	0	0	0	0		0	0	0		0		0	0			0	1	0	0	0		0	0			0		0
0	3	1	1	1	1	1	1	0	4	5	6	2	2	2				0	0	0	0	0	0	0	0		0	0	0		0		0	0			0	1	1	0	0		0	0			0		0
1	3	1	1	1	1	1	1	0	1	2	3	1	1	2				0	0	0	0	0	0	0	0		0	0	0		0		0	0			0	0	0	0	0		0	0			0		0
0	2	2	0	1	1	1	1	0	-1	0	1		1	1						0	0	0					0	0	0		0		0	0				1	1				0	0			0
1	3	1	1	1	1	1	1	0	32	33	34	3	1	3				0	0	0	0	0	0	0	0		0	0	0		0		0	0			0	0	0	0	0		0	0			0		0
0	3	1	1	1	1	1	1	0	29	30	31	3	3	3				0	0	0	0	0	0	0	0		0	0	0		0		0	0			0	0	0	0	0		0	0			0		0
1	3	1	1	1	1	1	1	0	7	8	9	2	2	2				0	0	0	0	0	0	0	0		0	0	0		0		0	0			0	0	0	0	0		0	0			0		0
0	3	1	1	1	1	1	1	0	6	7	8	2	1	1				0	0	0	0	0	0	0	0		0	0	0		0		0	0			0	0	0	0	0		0	0			0		0
1	3	1	1	1	1	1	1	0	4	5	6	2	2	2				0	0	0	0	0	0	0	0		0	0	0		0		0	0			0	0	0	0	0		0	0			0		0
0	2	2	0	1	1	1	1	0	2	3	4		2	2						0	0	0					0	0	0		1		1	0	seasonal H3			0	1				0	0			0
1	2	2	0	1	1	1	1	0	0	1	2		1	3						0	0	0					0	0	0		0		0	0				0	0				0	0			0
0	3	1	1	1	1	1	1	0	33	34	35	3	3	3				0	0	0	0	0	0	0	0		0	0	0		0		0	0			0	0	0	0	0		0	0			0		0
1	3	1	1	1	1	1	1	0	34	35	36	3	3	3				0	0	0	0	0	0	0	0		0	0	0		0		0	0			0	0	0	0	0		0	0			0		0
0	3	1	1	1	1	1	1	0	35	36	37	3	3	3				0	0	0	0	0	0	0	0		0	0	0		0		0	0			0	0	0	0	0		0	0			0		0
0	3	1	1	1	1	1	1	0	9	10	11	3	3	3				0	0	0	0	0	0	0	0		0	0	0		0		0	0			0	0	0	0	0		0	0			0		0
1	3	1	1	1	1	1	1	0	8	9	10	3	3	3				0	0	0	0	0	0	0	0		0	0	0		0		0	0			0	0	0	0	0		0	0			0		0
0	3	1	1	1	1	1	1	0	6	7	8	3	3	3				0	0	0	0	0	0	0	0		0	0	0		0		0	0			0	0	0	0	0		0	0			0		0
0	3	1	1	1	1	1	1	0	5	6	7	3	3	3				0	0	0	0	0	0	0	0		0	0	0		0		0	0			0	0	0	0	0		0	0			0		0
1	3	1	1	1	1	1	1	0	3	4	5	3	3	3				0	0	0	0	0	0	0	0		0	0	0		0		0	0			0	0	0	0	0		0	0			0		0
0	2	2	0	1	1	1	1	0	1	2	3		1	3						0	0	0					0	0	0		0		0	0				0	0				0	0		1	0
1	3	1	1	1	1	1	1	0	32	33	34	3	3	3				0	0	0	1	0	0	0	0		0	0	0		1		0	1	B		0	0	0	0	0		0	0			0		0
0	3	1	1	1	1	1	1	0	32	33	34	3	3	3				0	0	0	0	0	0	0	0		0	0	0		0		0	0			0	0	0	0	0		0	0			0		0
0	3	1	1	1	1	1	1	0	7	8	9	2	2	2				0	0	0	0	0	0	0	0		0	0	0		0		0	0			0	0	0	0	0		0	0			0		0
0	3	1	1	1	1	1	1	0	5	6	7	2	2	2				0	0	0	0	0	0	0	0		0	0	0		0		0	0			0	0	0	0	0		0	0			0		0
1	3	1	1	1	1	1	1	0	4	5	6	2	2	2				0	0	0	0	0	0	0	0		0	0	0		0		0	0			0	0	0	0	0		0	0			0		0
1	3	1	1	1	1	1	1	0	2	3	4	1	1	1				0	0	0	0	0	0	0	0		0	0	0		0		0	0			0	0	0		0		0	0			0		0
1	3	1	1	1	1	1	1	0	1	2	3	1	1	2				0	0	0	0	0	0	0	0		0	0	0		0		0	0			0	0	1	0	0		0	0			0		0
0	1	3	0	0	1	1	1	0	-1	0	1			1								0									0		0	0					0								0
0	3	1	1	1	1	1	1	0	30	31	32	3	3	3				0	0	0	0	0	0	0	0		0	0	0		0		0	0			0	0	0	0	0		0	0			0		0
1	3	1	1	1	1	1	1	0	29	30	31	3	3	3				0	0	0	0	0	0	0	0		0	0	0		0		0	0			0	0	0	0	0		0	0			0		0
0	2	2	0	1	1	1	1	0	24	25	26		3	3						0	0	0					0	0	0		0		0	0				0	0				0	0			0
0	3	1	1	1	1	1	1	0	29	30	31	3	3	3				0	0	0	0	0	0	0	0		0	0	0		0		0	0			0	0	0	0	0		0	0			0		0
0	3	1	1	1	1	1	1	0	29	30	31	1	1	1				0	0	0	0	0	0	0	0		0	0	0		0		0	0			0	0	0	0	0		0	0			0		0
1	3	1	1	1	1	1	1	0	27	28	29	3	3	3				0	0	0	0	0	0	0	0		0	0	0		0		0	0			0	0	0	0	0		0	0			0		0
1	3	1	1	1	1	1	1	0	32	33	34	3	3	3				0	0	0	0	0	0	0	0		0	0	0		0		0	0			0	0	0	0	0		0	0			0		0
0	3	1	1	1	1	1	1	0	29	30	31	3	3	3		1		0	0	0	0	0	0	0	0		0	0	0		0		0	0			0	0	0	0	0		0	0			0		0
1	3	1	1	1	1	1	1	0	3	4	5	2	2	2				0	0	0	0	0	0	0	0		0	0	0		0		0	0			0	0	0	0	0		0	0			0		0
1	3	1	1	1	1	1	1	0	2	3	4	1	2	2				0	0	0	0	0	1	1	0	unknown A	0	0	0		0		0	0			0	1	0	0	0		0	0			0		0
0	1	3	0	0	1	1	1	0	-2	-1	0			1								0									0		0	0					0								0
0	3	1	1	1	1	1	1	0	21	22	23	3	3	3				0	0	0	0	0	0	0	0		0	0	0		0		0	0			0	0	0	0	0		0	0			0		0
0	3	1	1	1	1	1	1	0	2	3	4	1	3	3				0	0	0	0	0	0	0	0		0	0	0		0		0	0			0	0	0	0	0		0	0			0		0
0	3	1	1	1	1	1	1	0	21	22	23	3	1	1				0	0	0	0	0	0	0	0		0	0	0		0		0	0			0	0	0	0	0		0	0			0		0
0	3	1	1	1	1	1	1	0	20	21	22	3	3	3				0	0	0	0	0	0	0	0		0	0	0		0		0	0			0	0	0	0	0		0	0			0		0
1	2	1	1	1	0	1	1	0	19	20	21	3	3					0	0	0	0		0	0	0		0	0	0								0	0		0	0		0	0					0
0	1	1	1	0	0	1	1	0	19	20	21	3						0	0				0	0	0												0			0	0								0
0	3	1	1	1	1	1	1	0	0	1	2	1	1	1				0	0	0	0	1	0	0	0		0	0	0		0		0	0			0	0	1	0	0		0	0			0		0
1	3	1	1	1	1	1	1	0	59	60	61	3	3	3				0	0	0	0	0	0	0	0		0	0	0		0		0	0			0	0	0	0	0		0	0			0		0
0	3	1	1	1	1	1	1	0	53	54	55	3	3	3				0	0	0	0	1	0	0	0		0	0	0		0		0	0			0	0	0	0	0		0	0			0		0
0	3	1	1	1	1	1	1	0	77	78	79	1	1	1				1	1	0	1	1	0	0	0		0	0	0		0		0	0			0	0	0	0	0		0	0			0		0
1	2	2	0	1	1	1	1	0	45	46	47		3	3						0	0	0					0	0	0		0		0	0				0	0				0	0			0
1	3	1	1	1	1	1	1	0	80	81	82	1	1	1				1	1	0	0	0	0	0	0		0	0	0		0		0	0			0	0	0	0	0		0	0			0		0
0	3	1	1	1	1	1	1	0	75	76	77	1	1	1				1	1	0	0	0	0	0	0		0	0	0		0		0	0			0	0	0	0	0		0	0			0		0
1	3	1	1	1	0	1	1	0	50	51	52	3	3	3				0	0	0	0	0	0	0	0		0	0	0		0		0	0			0	0	0	0	0		0	0			0		0
0	3	1	1	1	1	1	1	0	49	50	51	3	3	3				0	0	0	0	0	0	0	0		0	0	0		0		0	0			0	0	0	0	0		0	0			0		0
1	3	1	1	1	0	1	1	0	17	18	19	3	3	3				0	0	0	0	0	0	0	0		0	0	0		0		0	0			0	0	0	0	0		0	0			0		0
1	3	1	1	1	1	1	1	0	74	75	76	1	1	1				1	1	0	1	0	0	0	0		0	0	0		0		0	0			0	0	0	0	0		0	0			0		0
0	3	1	1	1	1	1	1	0	72	73	74	1	1	1				1	1	0	1	1	0	0	0		0	0	0		0		0	0			0	0	0	0	0		0	0			0		0
1	3	1	1	1	1	1	1	0	67	68	69	1	1	1				1	1	1	1	0	0	0	0		0	0	0		0		0	0			0	0	0	0	0		0	0			0		0
0	3	1	1	1	1	1	1	0	60	61	62	1	3	3				1	1	1	1	1	0	0	0		0	0	0		0		0	0			0	0	0	0	0		0	0			0		0
1	3	1	1	1	1	1	1	0	67	68	69	1	1	1				1	1	1	1	1	0	0	0		0	0	0		0		0	0			0	0	1	0	0		0	0			0		0
0	3	1	1	1	1	1	1	0	68	69	70	1	1	1				1	1	1	1	1	0	0	0		0	0	0		0		0	0			1	0	0	0	0		0	0			0		0
1	3	1	1	1	1	1	1	0	69	70	71	1	1	1				1	1	0	1	1	0	0	0		0	0	0		0		0	0			0	0	0	0	0		0	0			0		0
0	3	1	1	1	1	1	1	0	65	66	67	1	1	1				1	1	0	0	1	0	0	0		0	0	0		0		0	0			1	0	0	0	0		0	0			0		0
1	3	1	1	1	1	1	1	0	62	63	64	1	3	3				1	1	0	1	0	0	0	0		0	0	0		0		0	0			0	0	0	0	0		0	0			0		0
0	3	1	1	1	1	1	1	0	58	59	60	3	3	3				1	1	0	1	0	0	0	0		0	0	0		0		0	0			0	0	0	0	0		0	0			0		0
1	3	1	1	1	1	1	1	0	61	62	63	1	1	1				1	1	0	0	0	0	0	0		0	0	0		0		0	0			0	0	0	0	0		0	0			0		0
0	3	1	1	1	1	1	1	0	56	57	58	1	3	3				1	1	1	1	0	0	0	0		0	0	0		0		0	0			0	0	0	0	0		0	0			0		0
1	1	1	1	0	0	1	1	0	51	52	53	3						0	0				0	0	0												0			0	0								0
0	3	1	1	1	1	1	1	0	48	49	50	3	3	3				0	0	0	0	0	0	0	0		0	0	0		0		0	0			0	0	0	0	0		0	0			0		0
1	1	1	1	0	0	1	1	0	17	18	19	3						0	0				0	0	0												0			0	0								0
1	1	1	1	0	0	1	1	0	14	15	16	2						0	0				0	0	0												0			0	0								0
0	3	1	1	1	1	1	1	0	13	14	15	2	2	2				0	0	0	0	0	0	0	0		0	0	0		0		0	0			0	0	0	0	0		0	0			0		0
1	1	1	1	0	0	1	1	0	12	13	14	2						0	0				0	0	0												0			0	0								0
0	3	1	1	1	1	1	1	0	8	9	10	2	2	2				0	0	0	0	0	0	0	0		0	0	0		0		0	0			0	0	0	0	0		0	0			0		0
0	3	1	1	1	1	1	1	0	47	48	49	3	3	3				0	0	0	0	0	0	0	0		0	0	0		0		0	0			0	0	0	0	0		0	0			0		0
0	2	2	0	1	1	1	1	0	-1	0	1		1	1						0	0	0					0	0	0		0		0	0				0	0				0	0			0
1	1	1	1	0	0	1	1	0	48	49	50	3						0	0				0	0	0												0			0	0								0
0	3	1	1	1	1	1	1	0	49	50	51	3	3	3				0	0	0	0	0	0	0	0		0	0	0		0		0	0			0	0	0	0	0		0	0			0		0
1	1	1	1	0	0	1	1	0	16	17	18	3						0	0				0	0	0												0			0	0								0
1	1	1	1	0	0	1	1	0	48	49	50	3						0	0				0	0	0												0			0	0								0
0	3	1	1	1	1	1	1	0	48	49	50	3	3	3				0	0	0	0	0	0	0	0		0	0	0		0		0	0			0	0	0	0	0		0	0			0		0
1	2	1	1	1	0	1	1	0	17	18	19	3	3					0	0	0	0		0	0	0		0	0	0								0	0		0	0		0	0					0
0	3	1	1	1	1	1	1	0	16	17	18	3	3	3				0	0	0	0	0	0	0	0		0	0	0		0		0	0			0	0	0	0	0		0	0			0		0
0	3	1	1	1	1	1	1	0	13	14	15	3	2	2				0	0	0	0	0	0	0	0		0	0	0		0		0	0			0	0	0	0	0		0	0			0		0
0	3	1	1	1	1	1	1	0	11	12	13	3	2	2				0	0	0	0	0	0	0	0		0	0	0		0		0	0			0	0	0	0	0		0	0			0		0
0	2	2	0	1	1	1	1	0	16	17	18		3	3						0	0	0					0	0	0		0		0	0				0	0				0	0			0
1	3	1	1	1	1	1	1	0	47	48	49	3	3	3				0	0	1	1	0	0	0	0		0	0	0		0		0	0			0	0	0	0	0		0	0			0		0
0	3	1	1	1	1	1	1	0	48	49	50	3	3	3				0	0	0	0	0	0	0	0		0	0	0		0		0	0			0	0	0	0	0		0	0			0		0
1	3	1	1	1	1	1	1	0	18	19	20	3	3	3				0	0	1	1	0	0	0	0		0	0	0		0		0	0			0	0	0	0	0		0	0			0		0
0	3	1	1	1	1	1	1	0	14	15	16	3	2	3				0	0	0	0	0	0	0	0		0	0	0		0		0	0			0	0	0	0	0		0	0			0		0
1	3	1	1	1	1	1	1	0	12	13	14	3	3	2				0	0	1	1	0	0	0	0		0	0	0		0		0	0			0	0	0	0	0		0	0			0		0
0	3	1	1	1	1	1	1	0	41	42	43	3	3	3				0	0	0	1	1	0	0	0		0	0	0		0		0	0			0	0	0	0	0		0	0			0		0
1	3	1	1	1	1	1	1	0	45	46	47	3	3	3				0	0	0	0	0	0	0	0		0	0	0		0		0	0			0	0	0	0	0		0	0			0		0
0	3	1	1	1	1	1	1	0	40	41	42	3	3	3				0	0	0	0	0	0	0	0		0	0	0		0		0	0			0	0	0	0	0		0	0			0		0
0	3	1	1	1	1	1	1	0	17	18	19	3	3	3				0	0	0	0	0	0	0	0		0	0	0		0		0	0			0	0	0	0	0		0	0			0		0
1	2	1	1	1	0	1	1	0	16	17	18	3	3					0	0	0	0		0	0	0		0	0	0								0	0		0	0		0	0					0
0	3	1	1	1	1	1	1	0	15	16	17	2	3	3				0	0	0	0	0	0	0	0		0	0	0		0		0	0			0	0	0	0	0		0	0			0		0
0	3	1	1	1	1	1	1	0	13	14	15	2	2	2				0	0	0	0	0	0	0	0		0	0	0		0		0	0			0	0	0	0	0		0	0			0		0
1	3	1	1	1	1	1	1	0	12	13	14	2	2	2				0	0	0	0	0	0	0	0		0	0	0		0		0	0			0	0	0	0	0		0	0			0		0
0	3	1	1	1	1	1	1	0	9	10	11	2	2	2				0	0	0	0	0	0	0	0		0	0	0		0		0	0			0	0	0	0	0		0	0			0		0
0	3	1	1	1	1	1	1	0	6	7	8	2	2	2				0	0	0	0	0	0	0	0		0	0	0		0		0	0			0	0	0	0	0		0	0			0		0
1	3	1	1	1	1	1	1	0	41	42	43	3	3	3				0	0	0	0	0	0	0	0		0	0	0		0		0	0			0	0	0	0	0		0	0			0		0
0	3	1	1	1	1	1	1	0	42	43	44	3	3	3				0	0	0	0	0	0	0	0		0	0	0		0		0	0			0	0	0	0	0		0	0			0		0
1	1	1	1	0	0	1	1	0	18	19	20	3						0	0				0	0	0												0			0	0								0
1	3	1	1	1	1	1	1	0	17	18	19	3	3	3				0	0	0	0	0	0	0	0		0	0	0		0		0	0			0	0	0	0	0		0	0			0		0
1	3	1	1	1	1	1	1	0	16	17	18	3	3	3				1	1	0	0	0	0	0	0		0	0	0		0		0	0			0	0	0	0	0		0	0			0		0
1	3	1	1	1	1	1	1	0	15	16	17	2	3	3				0	0	0	0	0	0	0	0		0	0	0		0		0	0			0	0	0	0	0		0	0			0		0
0	3	1	1	1	1	1	1	0	13	14	15	2	3	3				0	0	1	1	0	0	0	0		0	0	0		0		0	0			0	0	0	0	0		0	0			0		0
1	3	1	1	1	1	1	1	0	12	13	14	2	2	2				0	0	0	0	0	0	0	0		0	0	0		0		0	0			0	0	0	0	0		0	0			0		0
0	3	1	1	1	1	1	1	0	10	11	12	2	2	2				0	0	0	0	0	0	0	0		0	0	0		0		0	0			0	0	0	0	0		0	0			0		0
0	3	1	1	1	1	1	1	0	8	9	10	2	3	2				0	0	0	0	0	0	0	0		0	0	0		0		0	0			0	0	0	0	0		0	0			0		0
0	3	1	1	1	1	1	1	0	40	41	42	3	3	3				1	1	1	1	1	0	0	0		0	0	0		0		0	0			0	0	0	0	0		0	0			0		0
1	3	1	1	1	1	1	1	0	37	38	39	3	3	3				0	1	1	1	1	0	0	0		0	0	0		0		0	0			0	0	0	0	0		0	0			0		0
0	3	1	1	1	1	1	1	0	36	37	38	3	3	3				1	1	0	0	0	0	0	0		0	0	0		0		0	0			0	0	0	0	0		0	0			0		0
1	3	1	1	1	1	1	1	0	38	39	40	3	3	3				1	1	1	1	1	0	0	0		0	0	0		0		0	0			0	0	0	0	0		0	0			0		0
0	3	1	1	1	1	1	1	0	30	31	32	3	3	3				1	1	1	1	1	0	0	0		0	0	0		0		0	0			0	0	0	0	0		0	0			0		0
1	3	1	1	1	1	1	1	0	5	6	7	3	3	3				0	1	1	1	1	0	0	0		0	0	0		0		0	0			0	0	0	0	0		0	0			0		0
0	3	1	1	1	1	1	1	0	4	5	6	3	3	3				0	1	1	1	1	0	0	0		0	0	0		0		0	0			0	0	0	0	0		0	0			0		0
1	3	1	1	1	1	1	1	0	2	3	4	1	3	3				0	1	1	1	1	0	0	0		0	0	0		0		0	0			0	0	0	0	0		0	0			0		0
1	3	1	1	1	1	1	1	0	35	36	37	3	3	3				1	1	1	1	1	0	0	0		0	0	0		0		0	0			0	0	0	0	0		0	0			0		0
0	3	1	1	1	1	1	1	0	31	32	33	3	1	1		1		1	1	1	1	1	0	0	0		0	0	0		0		0	0			0	0	0	0	0		0	0			0		0
0	3	1	1	1	1	1	1	0	9	10	11	3	3	3				0	1	1	1	1	0	0	0		0	0	0		0		0	0			0	0	0	0	0		0	0			0		0
0	3	1	1	1	1	1	1	0	7	8	9	3	3	3				0	1	1	1	1	0	0	0		0	0	0		0		0	0			0	0	0	0	0		0	0			0		0
1	3	1	1	1	1	1	1	0	4	5	6	3	3	3				0	1	1	1	1	0	0	0		0	0	0		0		0	0			0	0	0	0	0		0	0			0		0
1	1	3	0	0	1	1	1	0	-2	-1	0			1								0									0		0	0					0								0
0	3	1	1	1	1	1	1	0	34	35	36	3	3	3				0	1	1	1	1	0	0	0		0	0	0		0		0	0			0	0	0	0	0		0	0			0		0
1	3	1	1	1	1	1	1	0	31	32	33	3	3	3				0	0	0	0	0	0	0	0		0	0	0		0		0	0			0	0	0	0	0		0	0			0		0
0	3	1	1	1	1	1	1	0	26	27	28	3	3	3				0	0	0	0	0	0	0	0		0	0	0		0		0	0			0	0	0	0	0		0	0			0		0
0	3	1	1	1	1	1	1	0	3	4	5	3	3	3				0	0	0	0	0	0	0	0		0	0	0		0		0	0			0	0	0	0	0		0	0			0		0
1	3	1	1	1	1	1	1	0	33	34	35	3	3	3				0	0	0	0	0	0	0	0		0	0	0		0		0	0			0	0	0	0	0		0	0			0		0
0	3	1	1	1	1	1	1	0	27	28	29	3	3	3	1			0	0	1	1	0	0	0	0		0	0	0		0		0	0			0	0	0	0	0		0	0			0		0
1	3	1	1	1	1	1	1	0	6	7	8	2	3	2				0	0	1	1	0	0	0	0		0	0	0		0		0	0			0	0	0	0	0		0	0			0		0
1	3	1	1	1	1	1	1	0	4	5	6	2	3	2				0	0	1	1	0	0	0	0		0	0	0		0		0	0			1	0	0	0	0		0	0			0		0
1	3	1	1	1	1	1	1	0	2	3	4	1	3	2				0	0	1	1	0	0	0	0		0	0	0		0		0	0			0	0	0	0	0		0	0			0		0
1	2	2	0	1	1	1	1	0	-1	0	1		1	1						1	1	0					0	0	0		0		0	0				0	0				0	0			0
0	3	1	1	1	1	1	1	0	26	27	28	3	3	3				0	0	0	0	0	0	0	0		0	0	0		0		0	0			0	0	0	0	0		0	0			0		0
1	3	1	1	1	1	1	1	0	43	44	45	3	3	3				0	0	0	0	0	0	0	0		0	0	0		0		0	0			0	0	0	0	0		0	0			0		0
1	2	1	1	1	0	1	1	0	28	29	30	3	3					0	0	0	0		0	0	0		0	0	0								0	0		0	0		0	0					0
0	3	1	1	1	1	1	1	0	23	24	25	3	3	3				0	0	0	0	0	0	0	0		0	0	0		0		0	0			0	0	0	0	0		0	0			0		0
1	2	2	0	1	1	1	1	0	0	1	2		1	3						0	0	0					0	0	0		0		0	0				0	0				0	0			0
0	3	1	1	1	1	1	1	1	23	24	25	3	1	1		1		0	0	0	0	0	0	0	0		0	0	0		0		0	0			0	0	0	0	0		0	0			0		0
0	3	1	1	1	1	1	1	0	22	23	24	3	3	3				0	0	0	0	0	0	0	0		0	0	0		0		0	0			0	0	0	0	0		0	0			0		0
0	3	1	1	1	1	1	1	0	22	23	24	3	3	3				0	0	0	0	0	0	0	0		0	0	0		0		0	0			0	0	0	0	0		0	0			0		0
0	1	1	1	0	0	1	1	0	21	22	23	3						0	0				0	0	0												0			0	0								0
1	3	1	1	1	1	1	1	0	28	29	30	3	3	3				0	0	0	0	0	0	0	0		0	0	0		0		0	0			0	0	0	0	0		0	0			0		0
0	2	2	0	1	1	1	1	0	-1	0	1		1	1						0	0	0					0	0	0		0		0	0				0	0				0	0			0
1	1	1	1	0	0	1	1	0	23	24	25	3						0	0				0	0	0												0			0	0								0
0	3	1	1	1	1	1	1	0	20	21	22	3	3	3	1			0	0	0	0	0	0	0	0		0	0	0		0		0	0			0	0	0	0	0		0	0			0		0
0	3	1	1	1	1	1	1	0	20	21	22	3	3	3				0	0	0	0	0	0	0	0		0	0	0		0		0	0			0	0	0	0	0		0	0			0		0
1	3	1	1	1	1	1	1	0	23	24	25	3	3	3				0	0	0	0	0	0	0	0		0	0	0		0		0	0			0	0	0	0	0		0	0			0		0
0	2	1	1	0	1	1	1	0	19	20	21	3		3				0	0			0	0	0	0						0		0	0			0		0	0	0						0		0
1	2	2	0	1	1	1	1	0	62	63	64		3	3						0	0	0					0	0	0		0		0	0				0	0				0	0			0
0	2	2	0	1	1	1	1	0	65	66	67		1	1						0	0	0					0	0	0		0		0	0				0	0				0	0			0
0	2	2	0	1	1	1	1	0	21	22	23		3	3						1	1	0					0	0	0		0		0	0				0	0				0	0			0
0	2	2	0	1	1	1	1	0	36	37	38		3	3						0	0	0					0	0	0		0		0	0				0	0				0	0			0
0	2	2	0	1	1	1	1	0	12	13	14		2	2						0	0	0					0	0	0		0		0	0				0	0				0	0			0
0	2	2	0	1	1	1	1	0	11	12	13		2	2						0	0	0					0	0	0		0		0	0				0	0				0	0			0
0	2	2	0	1	1	1	1	0	9	10	11		2	2						0	0	0					0	0	0		0		0	0				0	0				0	0			0
0	2	2	0	1	1	1	1	0	8	9	10		2	2						0	0	0					0	0	0		0		0	0				0	0				0	0			0
0	2	2	0	1	1	1	1	0	4	5	6		2	2						0	0	0					0	0	0		0		0	0				0	0				0	0			0
0	2	2	0	1	1	1	1	0	2	3	4		2	2						0	0	0					0	0	0		0		0	0				0	0				0	0			0
0	2	2	0	1	1	1	1	0	-1	0	1		1	1						0	0	0					0	0	0		0		0	0				1	0				0	0			0
1	2	2	0	1	1	1	1	0	45	46	47		3	3						0	0	0					0	0	0		0		0	0				0	0				0	0			0
0	2	2	0	1	1	1	1	0	45	46	47		3	3						0	0	0					0	0	0		0		0	0				0	0				0	0			0
1	2	2	0	1	0	1	1	0	14	15	16		1	1						0	0	0					0	0	0		0		0	0				0	0				0	0			0
0	2	2	0	1	1	1	1	0	13	14	15		2	2						0	0	0					0	0	0		0		0	0				0	0				0	0			0
1	2	2	0	1	1	1	1	0	11	12	13		2	2						0	0	0					0	0	0		0		0	0				0	0				0	0			0
0	2	2	0	1	1	1	1	0	9	10	11		2	2						0	0	0					0	0	0		0		0	0				0	0				0	0			0
0	2	2	0	1	1	1	1	0	7	8	9		2	2						0	0	0					0	0	0		0		0	0				0	0				0	0			0
0	2	2	0	1	1	1	1	0	5	6	7		2	2						0	0	0					0	0	0		0		0	0				0	0				0	0			0
1	2	2	0	1	1	1	1	0	2	3	4		2	2						0	0	0					0	0	0		0		0	0				0	0				0	0			0
0	2	2	0	1	1	1	1	0	53	54	55		3	3						0	1	1					0	0	0		0		0	0				0	0				0	0			0
0	2	2	0	1	1	1	1	0	21	22	23		3	3						0	0	1					0	0	0		0		0	0				0	0				0	0			0
1	2	2	0	1	1	1	1	0	60	61	62		1	1				1	1	0	1	0					0	0	0		0		0	0				0	0				0	0			0
0	2	2	0	1	1	1	1	0	60	61	62		3	3						0	1	0					0	0	0		0		0	0				0	0				0	0			0
0	2	2	0	1	1	1	1	0	29	30	31		3	3						0	1	0					0	0	0		0		0	0				0	0				0	0			0
1	2	2	0	1	1	1	1	0	54	55	56		3	3						0	1	0					0	0	0		0		0	0				0	0				0	0			0
0	2	2	0	1	1	1	1	0	53	54	55		3	3						0	0	0					0	0	0		0		0	0				0	0				0	0			0
1	2	2	0	1	1	1	1	0	31	32	33		3	3				1	1	0	1	1					0	0	0		0		0	0				0	0				0	0			0
0	2	2	0	1	1	1	1	0	30	31	32		3	3						0	1	1					0	0	0		0		0	0				0	0				0	0			0
0	2	2	0	1	1	1	1	0	5	6	7		2	2						0	0	0					0	0	0		0		0	0				0	0				0	0			0
1	2	2	0	1	1	1	1	0	2	3	4		2	2						0	0	0					0	0	0		0		0	0				0	0				0	0			0
1	2	2	0	1	1	1	1	0	47	48	49		3	3						0	0	1					0	0	0		0		0	0				0	0				0	0			0
0	2	2	0	1	1	1	1	0	47	48	49		3	3						0	1	1					0	0	0		0		0	0				0	0				0	0			0
1	1	2	0	1	0	1	1	0	13	14	15		2							0	0						0	0	0									0					0	0
1	2	2	0	1	1	1	1	0	72	73	74		1	1				1	1	0	1	1					0	0	0		0		0	0				0	0				0	0			0
0	2	2	0	1	1	1	1	0	69	70	71		1	1				1	1	0	1	1					0	0	0		0		0	0				0	0				0	0			0
0	2	2	0	1	1	1	1	0	90	91	92		1	1				1	1	0	0	1					0	0	0		0		0	0				0	0				0	0			0
1	2	2	0	1	1	1	1	0	68	69	70		1	1				1	1	0	0	1					0	0	0		0		0	0				0	0				0	0			0
0	2	2	0	1	1	1	1	0	62	63	64		3	3						0	0	1					0	0	0		0		0	0				0	0				0	0			0
0	2	2	0	1	1	1	1	0	32	33	34		3	3						0	0	0					0	0	0		0		0	0				0	0				0	0			0
0	2	2	0	1	1	1	1	0	28	29	30		3	3						0	0	1					0	0	0		0		0	0				0	0				0	0			0
1	1	3	0	0	1	1	1	0	44	45	46			3								0									0		0	0					0								0
0	1	3	0	0	1	1	1	0	45	46	47			3								1									0		0	0					0								0
1	2	2	0	1	1	1	1	0	15	16	17		3	3						0	0	0					0	0	0		0		0	0				0	0				0	0			0
0	1	3	0	0	1	1	1	0	14	15	16			3								0									0		0	0					0								0
1	1	2	0	1	0	1	1	0	55	56	57		3							0	0						0	0	0									0					0	0
0	2	2	0	1	1	1	1	0	53	54	55		3	3						0	0	0					0	0	0		0		0	0				0	0				0	0			0
0	1	3	0	0	1	1	1	0	55	56	57			1								0									0		0	0					0								0
0	2	2	0	1	1	1	1	0	58	59	60		3	3				1	1	1	1	0					0	0	0		0		0	0				0	0				0	0			0
0	2	2	0	1	1	1	1	0	23	24	25		3	3						0	0	0					0	0	0		0		0	0				0	0				0	0			0
0	2	2	0	1	1	1	1	0	20	21	22		3	3		1		1	1	0	0	0					0	0	0		0		0	0				0	0				0	0			0
0	2	2	0	1	1	1	1	0	20	21	22		3	1				1	1	0	0	0					0	0	0		0		0	0				0	0				0	0			0
0	1	3	0	0	1	1	1	0	-2	-1	0			1								0									0		0	0					0								0
1	2	2	0	1	1	1	1	0	64	65	66		1	1						0	0	0					0	0	0		0		0	0				0	0				0	0			0
0	2	2	0	1	1	1	1	0	35	36	37		3	3						0	0	0					0	0	0		0		0	0				0	0				0	0			0
1	2	2	0	1	1	1	1	0	29	30	31		1	1				1	1	0	0	0					0	0	0		0		0	0				0	0				0	0			0
0	2	2	0	1	1	1	1	0	44	45	46		1	1				1	1	1	1	0					0	0	0		0		0	0				0	0				0	0			0
0	2	2	0	1	1	1	1	0	18	19	20		3	3						0	0	0					0	0	0		0		0	0				0	0				0	0			0
0	2	2	0	1	1	1	1	0	71	72	73		1	1				1	1	1	1	8					0	0	0		0		0	0				0	0				0	0			0
0	2	2	0	1	1	1	1	0	69	70	71		1	1				1	1	1	1	0					0	0	0		0		0	0				0	0				0	0			0
0	2	2	0	1	1	1	1	0	41	42	43		1	1				1	1	0	0	0					0	0	0		0		0	0				0	0				0	0			0
0	2	2	0	1	1	1	1	0	35	36	37		3	3						0	0	0					0	0	0		0		0	0				0	0				0	0			0
0	2	2	0	1	1	1	1	0	34	35	36		3	3				1	1	0	0	0					0	0	0		0		0	0				0	0				0	0			0
1	2	2	0	1	1	1	1	0	7	8	9		2	2				1	1	0	0	0					0	0	0		0		0	0				0	0				0	0			0
0	2	2	0	1	1	1	1	0	49	50	51		1	1						0	0	0					0	0	0		0		0	0				0	0				0	0			0
0	2	2	0	1	1	1	1	0	22	23	24		1	1						0	0	0					0	0	0		0		0	0				0	0				0	0			0
0	2	2	0	1	1	1	1	0	20	21	22		3	3				1	1	0	0	0					0	0	0		0		0	0				0	0				0	0			0
0	2	2	0	1	1	1	1	0	43	44	45		3	3						0	0	0					0	0	0		0		0	0				0	0				0	0			0
0	2	2	0	1	1	1	1	0	18	19	20		3	3						0	0	0					0	0	0		0		0	0				0	0				0	0			0
1	1	3	0	0	1	1	1	0	13	14	15			3								0									0		0	0					0								0
0	2	2	0	1	1	1	1	0	38	39	40		3	3						0	0	0					0	0	0		0		0	0				0	0				0	0			0
0	2	2	0	1	1	1	1	0	16	17	18		3	3						0	0	0					0	0	0		0		0	0				0	0				0	0			0
0	2	2	0	1	1	1	1	0	14	15	16		3	3				1	1	0	0	0					0	0	0		0		0	0				0	0				0	0			0
1	2	2	0	1	1	1	1	0	9	10	11		2	2				1	1	0	0	0					0	0	0		0		0	0				0	0				0	0			0
0	2	2	0	1	1	1	1	0	8	9	10		2	2				1	1	0	0	0					0	0	0		0		0	0				0	0				0	0			0
1	1	2	0	1	0	1	1	0	37	38	39		1							0	0						0	0	0									0					0	0
0	2	2	0	1	1	1	1	0	11	12	13		2	2				1	1	0	0	0					0	0	0		0		0	0				0	0				0	0			0
0	2	2	0	1	1	1	1	0	8	9	10		2	2				1	1	0	0	0					0	0	0		0		0	0				0	0				0	0			0
0	2	2	0	1	1	1	1	0	6	7	8		2	2				1	1	0	0	0					0	0	0		0		0	0				0	0				0	0			0
0	2	2	0	1	1	1	1	0	4	5	6		2	2				1	1	0	0	0					0	0	0		0		0	0				0	0				0	0			0
1	2	2	0	1	1	1	1	0	37	38	39		3	3						0	0	0					0	0	0		0		0	0				0	0				0	0			0
0	2	2	0	1	1	1	1	0	30	31	32		3	3						0	0	0					0	0	0		0		0	0				0	0				0	0			0
0	2	2	0	1	1	1	1	0	7	8	9		2	2				1	1	0	0	0					0	0	0		0		0	0				0	0				0	0			0
0	2	2	0	1	1	1	1	0	5	6	7		2	2				1	1	0	0	0					0	0	0		0		0	0				0	0				0	0			0
0	2	2	0	1	1	1	1	0	3	4	5		2	2				1	1	0	0	0					0	0	0		0		0	0				0	0				0	0			0
1	2	2	0	1	1	1	1	0	1	2	3		1	2						0	0	0					0	0	0		0		0	0				1	0				0	0			0
1	2	2	0	1	1	1	1	0	-1	0	1		1	1						0	0	0					0	0	0		0		0	0				0	0				0	0			0
0	2	2	0	1	1	1	1	0	41	42	43		3	3						0	0	0					0	0	0		0		0	0				0	0				0	0			0
1	2	2	0	1	1	1	1	0	12	13	14		1	1				1	1	0	0	0					0	0	0		0		0	0				0	0				0	0			0
0	2	2	0	1	1	1	1	0	10	11	12		2	2				1	1	0	0	0					0	0	0		0		0	0				0	0				0	0			0
0	2	2	0	1	1	1	1	0	8	9	10		2	2				1	1	0	0	0					0	0	0		0		0	0				0	0				0	0			0
1	2	2	0	1	1	1	1	0	5	6	7		1	1				1	1	0	0	0					0	0	0		0		0	0				0	0				0	0			0
1	1	3	0	0	1	1	1	0	26	27	28			3								0									0		0	0					0								0
0	2	2	0	1	1	1	1	0	26	27	28		3	1		1				0	0	0					0	0	0		0		0	0				0	0				0	0			0
1	2	2	0	1	1	1	1	0	7	8	9		2	2						0	0	0					0	0	0		0		0	0				0	0				0	0			0
1	2	2	0	1	1	1	1	0	3	4	5		2	2						0	0	0					0	0	0		0		0	0				0	0				0	0			0
0	2	2	0	1	1	1	1	0	1	2	3		1	2						0	0	0					0	0	0		0		0	0				0	0				0	0			0
1	2	2	0	1	1	1	1	0	0	1	2		1	3						0	0	0					0	0	0		0		0	0				0	0				0	0			0
0	1	3	0	0	1	1	1	0	-2	-1	0			1								0									0		0	0					0								0
1	2	2	0	1	1	1	1	0	29	30	31		3	3						0	1	0					0	0	0		0		0	0				0	0				0	0			0
0	2	2	0	1	1	1	1	0	25	26	27		3	3						1	1	0					0	0	0		0		0	0				0	0				0	0			0
1	2	2	0	1	1	1	1	0	1	2	3		1	2				1	1	1	1	0					0	0	0		0		0	0				0	0				0	0			0
0	2	2	0	1	1	1	1	0	-1	0	1		1	1						1	1	0					0	0	0		0		0	0				0	0				0	0			0
1	2	2	0	1	1	1	1	0	23	24	25		3	3				1	1	0	0	0					0	0	0		0		0	0				0	0				0	0			0
1	1	3	0	0	1	1	1	0	-2	-1	0			1								0									0		0	0					0								0
0	2	2	0	1	1	1	1	0	21	22	23		3	1		1				1	1	0					0	0	0		0		0	0				0	0				0	0			0
0	2	2	0	1	1	1	1	0	1	2	3		1	2						1	1	0					0	0	0		0		0	0				0	0				0	0			0
0	1	3	0	0	1	1	1	0	-2	-1	0			1								0									0		0	0					0								0
0	2	2	0	1	1	1	1	0	39	40	41		3	3						0	0	0					0	0	0		0		0	0				0	0				0	0			0
0	2	2	0	1	1	1	1	0	13	14	15		2	2						0	0	0					0	0	0		0		0	0				0	0				0	0			0
0	2	2	0	1	1	1	1	0	12	13	14		2	2						0	0	0					0	0	0		0		0	0				0	0				0	0			0
0	2	2	0	1	1	1	1	0	11	12	13		2	2						0	0	0					0	0	0		0		0	0				0	0				0	0			0
0	2	2	0	1	1	1	1	0	10	11	12		2	2						0	0	0					0	0	0		0		0	0				0	0				0	0			0
0	2	2	0	1	1	1	1	0	7	8	9		2	2						0	0	0					0	0	0		0		0	0				0	0				0	0			0
0	2	2	0	1	1	1	1	0	6	7	8		2	2						0	0	0					0	0	0		0		0	0				0	0				0	0			0
1	2	2	0	1	1	1	1	0	40	41	42		3	3						0	0	0					0	0	0		0		0	0				0	0				0	0			0
0	1	3	0	0	1	1	1	0	36	37	38			3								0									0		0	0					0								0
1	1	2	0	1	0	1	1	0	13	14	15		3							0	0						0	0	0									0					0	0
0	2	2	0	1	1	1	1	0	12	13	14		2	2						0	0	0					0	0	0		0		0	0				0	0				0	0			0
0	2	2	0	1	1	1	1	0	9	10	11		2	2						0	0	0					0	0	0		0		0	0				0	0				0	0			0
1	2	2	0	1	1	1	1	0	11	12	13		2	2						0	0	0					0	0	0		0		0	0				0	0				0	0			0
0	2	2	0	1	1	1	1	0	9	10	11		2	2						0	0	0					0	0	0		0		0	0				0	0				0	0			0
0	2	2	0	1	1	1	1	0	6	7	8		2	2						0	0	0					0	0	0		0		0	0				0	0				0	0			0
0	2	2	0	1	1	1	1	0	6	7	8		2	2						0	0	0					0	0	0		0		0	0				0	0				0	0			0
0	2	2	0	1	1	1	1	0	3	4	5		2	2						0	0	0					0	0	0		0		0	0				0	0				0	0			0
1	2	2	0	1	1	1	1	0	38	39	40		1	3						0	0	0					0	0	0		0		0	0				0	0				0	0			0
0	2	2	0	1	1	1	1	0	35	36	37		3	3						0	0	0					0	0	0		0		0	0				0	0				0	0			0
1	2	2	0	1	1	1	1	0	15	16	17		3	3						0	0	0					0	0	0		0		0	0				0	0				0	0			0
0	2	2	0	1	1	1	1	0	14	15	16		2	3						0	0	1					0	0	0		0		0	0				0	0				0	0			0
0	2	2	0	1	1	1	1	0	12	13	14		2	2						0	0	0					0	0	0		0		0	0				0	0				0	0			0
1	2	2	0	1	1	1	1	0	11	12	13		2	2						0	0	0					0	0	0		0		0	0				0	0				0	0			0
1	2	2	0	1	1	1	1	0	8	9	10		2	2						0	0	0					0	0	0		0		0	0				0	0				0	0			0
1	2	2	0	1	1	1	1	0	6	7	8		2	2						0	0	0					0	0	0		0		0	0				0	0				0	0			0
0	2	2	0	1	1	1	1	0	66	67	68		1	1						0	0	0					0	0	0		0		0	0				0	1				0	0			0
1	2	2	0	1	1	1	1	0	69	70	71		1	1				1	1	0	1	1					0	0	0		0		0	0				0	0				0	0			0
0	2	2	0	1	1	1	1	0	61	62	63		3	3				1	1	0	1	0					0	0	0		0		0	0				0	0				0	0			0
1	2	2	0	1	1	1	1	0	61	62	63		3	3						0	0	0					0	0	0		0		0	0				0	0				0	0			0
0	1	2	0	1	0	1	1	0	63	64	65		1							0	0						0	0	0									0					0	0
1	2	2	0	1	1	1	1	0	70	71	72		1	1						0	0	0					0	0	0		0		0	0				0	0				0	0			0
0	2	2	0	1	1	1	1	0	60	61	62		3	3						0	0	0					0	0	0		0		0	0				0	0				0	0			0
0	2	2	0	1	1	1	1	0	74	75	76		1	1				1	1	1	1	1					0	0	0		0		0	0				0	0				0	0			0
1	1	2	0	1	0	1	1	0	66	67	68		1							0	0						0	0	0									0					0	0
0	1	2	0	1	0	1	1	0	60	61	62		3							0	0						0	0	0									0					0	0
0	2	2	0	1	1	1	1	0	30	31	32		3	3						0	0	0					0	0	0		0		0	0				0	0				0	0			0
1	2	2	0	1	1	1	1	0	68	69	70		1	1						0	1	1					0	0	0		0		0	0				0	0				0	0			0
0	2	2	0	1	1	1	1	0	59	60	61		1	1						0	1	1					0	0	0		0		0	0				0	0				0	0			0
1	1	2	0	1	0	1	1	0	27	28	29		3							0	0						0	0	0									0					0	0
0	1	3	0	0	1	1	1	0	61	62	63			3							1	0									0		0	0					0								0
1	3	1	1	1	1	0	0	0	67	68	69	1	1	1				0	0	0	0	0	0	0	0		0	0	0		0		0	0			0	0	0	0	0		0	0			0		0
0	3	1	1	1	1	0	0	0	63	64	65	3	3	1				0	0	0	0	0	0	0	0		0	0	0		0		0	0			0	0	0	0	0		0	0			0		0
1	3	1	1	1	1	0	0	0	32	33	34	1	1	1				0	0	0	0	0	0	0	0		0	0	0		0		0	0			0	0	0	0	0		0	0			0		0
1	3	1	1	1	1	0	0	0	30	31	32	3	3	3				0	1	1	1	0	0	0	0		0	0	0		0		0	0			0	0	0	0	0		0	0			0		0
0	3	1	1	1	1	0	0	0	31	32	33	1	1	3	1	1		1	1	0	1	0	0	0	0		0	0	0		0		0	0			0	0	0	0	0		0	0			0		0
0	3	1	1	1	1	0	0	0	8	9	10	2	2	2				0	0	1	0	0	0	0	0		0	0	0		0		0	0			0	0	0	0	0		0	0			0		0
0	3	1	1	1	1	0	0	0	3	4	5	3	2	2				0	0	1	0	0	0	0	0		0	0	0		0		0	0			0	0	0	0	0		0	0			0		0
0	3	1	1	1	1	0	0	0	1	2	3	1	1	1				1	1	1	0	0	0	0	0		0	0	0		0		0	0			0	0	0	0	0		0	0			0		0
0	2	2	0	1	1	0	0	0	-1	0	1		1	1						0	1	0					0	0	0		0		0	0				0	0				0	0			0
0	1	3	0	0	1	0	0	0	-2	-1	0			1								1									0		0	0					0								0
1	3	1	1	1	1	0	0	0	46	47	48	3	3	3				0	0	0	0	0	0	0	0		0	0	0		0		0	0			0	0	0	0	0		0	0			0		0
0	3	1	1	1	1	0	0	0	46	47	48	1	1	3				0	0	0	0	0	0	0	0		0	0	0		0		0	0			0	0	0	0	0		0	0			0		0
1	3	1	1	1	1	0	0	0	45	46	47	3	3	3				0	0	0	0	0	0	0	0		0	0	0		0		0	0			0	0	0	0	0		0	0			0		0
0	3	1	1	1	1	0	0	0	35	36	37	3	3	1		1		0	1	0	0	0	0	0	0		0	0	0		0		0	0			0	0	0	0	0		0	0			0		0
1	3	1	1	1	1	0	0	0	13	14	15	2	2	2				0	0	0	0	0	0	0	0		0	0	0		0		0	0			0	0	0	0	0		0	0			0		0
1	3	1	1	1	1	0	0	0	11	12	13	2	2	2				0	0	0	0	0	0	0	0		0	0	0		0		0	0			0	0	0	0	0		0	0			0		0
0	3	1	1	1	1	0	0	0	9	10	11	2	2	2				0	0	0	0	0	0	0	0		0	0	0		0		0	0			0	0	0	0	0		0	0			0		0
1	3	1	1	1	1	0	0	0	8	9	10	2	2	2				0	0	0	0	0	0	0	0		0	0	0		0		0	0			0	0	0	0	0		0	0			0		0
1	3	1	1	1	1	0	0	0	4	5	6	2	2	2				0	0	0	0	0	0	0	0		0	0	0		0		0	0			0	0	0	0	0		0	0			0		0
0	1	3	0	0	1	0	0	0	-2	-1	0			1								0									0		0	0					0								0
1	2	2	0	1	1	0	0	0	39	40	41		3	3						0	0	0					0	0	0		0		0	0				0	0				0	0			0
0	3	1	1	1	1	0	0	0	37	38	39	3	3	3				0	0	0	0	0	0	0	0		0	0	0		0		0	0			0	0	0	0	0		0	0			0		0
0	3	1	1	1	1	0	0	0	10	11	12	2	2	2				0	0	0	0	0	0	0	0		0	0	0		0		0	0			0	0	0	0	0		0	0			0		0
1	3	1	1	1	1	0	0	0	9	10	11	2	2	2				0	0	0	0	0	0	0	0		0	0	0		0		0	0			0	0	0	0	0		0	0			0		0
1	3	1	1	1	1	0	0	0	8	9	10	2	2	2				0	0	0	0	0	0	0	0		0	0	0		0		0	0			0	0	0	0	0		0	0			0		0
1	3	1	1	1	1	0	0	0	5	6	7	2	1	1				0	0	0	1	1	0	0	0		0	0	0		0		0	0			0	0	0	0	0		0	0			0		0
1	3	1	1	1	1	0	0	0	3	4	5	2	2	2				0	0	0	0	0	0	0	0		0	0	0		0		0	0			0	0	1	0	0		0	0			0		0
0	3	1	1	1	1	0	0	0	0	1	2	1	1	3				1	1	0	1	0	0	0	0		0	0	0		0		0	0			1	0	0	0	0		0	0			0		0
1	2	2	0	1	1	0	0	0	52	53	54		1	1						0	0	0					0	0	0		0		0	0				0	0				0	0			0
0	3	1	1	1	1	0	0	0	49	50	51	3	3	3				0	0	0	0	0	0	0	0		0	0	0		0		0	0			0	0	0	0	0		0	0			0		0
0	3	1	1	1	1	0	0	0	22	23	24	3	3	3				0	0	0	0	0	0	0	0		0	0	0		0		0	0			0	0	0	0	0		0	0			0		0
0	3	1	1	1	1	0	0	0	21	22	23	3	3	3				0	0	0	0	0	0	0	0		0	0	0		0		0	0			0	0	0	0	0		0	0			0		0
0	3	1	1	1	1	0	0	0	18	19	20	3	1	1				0	0	0	0	0	0	0	0		0	0	0		0		0	0			0	0	0	0	0		0	0			0		0
1	3	1	1	1	1	0	0	0	21	22	23	3	3	3				0	0	0	0	0	0	0	0		0	0	0		0		0	0			0	0	0	0	0		0	0			0		0
0	3	1	1	1	1	0	0	0	55	56	57	3	3	3				0	0	0	0	0	0	0	0		0	0	0		0		0	0			0	0	0	0	0		0	0			0		0
1	1	3	0	0	1	0	0	0	17	18	19			3								0									0		0	0					0								0
1	3	1	1	1	1	0	0	0	42	43	44	3	3	3				0	0	0	0	0	0	0	0		0	0	0		0		0	0			0	0	0	0	0		0	0			0		0
0	3	1	1	1	1	0	0	0	42	43	44	1	3	1				0	1	0	0	0	0	0	0		0	0	0		0		0	0			0	0	0	0	0		0	0			0		0
1	3	1	1	1	1	0	0	0	18	19	20	3	3	3				0	0	0	0	0	0	0	0		0	0	0		0		0	0			0	0	0	0	0		0	0			0		0
0	3	1	1	1	1	0	0	0	16	17	18	3	3	3				0	0	0	0	0	0	0	0		0	0	0		0		0	0			0	0	0	0	0		0	0			0		0
0	3	1	1	1	1	0	0	0	14	15	16	2	2	3				0	0	0	0	0	0	0	0		0	0	0		0		0	0			0	0	0	0	0		0	0			0		0
0	3	1	1	1	1	0	0	0	11	12	13	2	2	2				0	0	1	0	0	0	0	0		0	0	0		0		0	0			0	0	0	0	0		0	0			0		0
0	3	1	1	1	1	0	0	0	54	55	56	3	3	3				0	0	1	0	0	0	0	0		0	0	0		0		0	0			0	0	0	0	0		0	0			0		0
0	3	1	1	1	1	0	0	0	29	30	31	3	3	3				1	1	1	0	0	0	0	0		0	0	0		0		0	0			0	0	0	0	0		0	0			0		0
0	3	1	1	1	1	0	0	0	88	89	90	1	1	1				1	1	0	0	0	0	0	0		0	0	0		0		0	0			0	0	0	0	0		0	0			0		0
1	3	1	1	1	1	0	0	0	56	57	58	3	3	3				0	0	0	0	0	0	0	0		0	0	0		0		0	0			0	0	0	0	0		0	0			0		0
1	3	1	1	1	1	0	0	0	25	26	27	3	3	3				0	0	0	0	0	0	0	0		0	0	0		0		0	0			0	0	0	0	0		0	0			0		0
0	3	1	1	1	1	0	0	0	24	25	26	3	3	3		1		0	0	1	0	0	0	0	0		0	0	0		0		0	0			0	0	0	0	0		0	0			0		0
1	3	1	1	1	1	0	0	0	3	4	5	2	1	1				0	0	1	0	0	0	0	0		0	0	0		0		0	0			1	0	0	0	0		0	0			0		0
1	3	1	1	1	1	0	0	0	0	1	2	1	1	3				1	1	1	0	0	0	0	0		0	0	0		0		0	0			0	0	0	0	0		0	0			0		0
0	1	3	0	0	1	0	0	0	-2	-1	0			1								0									0		0	0					0								0
1	1	1	1	0	0	0	0	0	34	35	36	3						0	0				0	0	0												0			0	0								0
0	3	1	1	1	1	0	0	0	36	37	38	3	3	3				0	0	1	1	0	0	0	0		0	0	0		0		0	0			0	0	0	0	0		0	0			0		0
0	3	1	1	1	1	0	0	0	8	9	10	2	2	2				0	0	1	0	0	0	0	0		0	0	0		0		0	0			1	0	0	0	0		0	0			0		0
1	3	1	1	1	1	0	0	0	5	6	7	2	2	2				0	0	1	0	0	0	0	0		0	0	0		0		0	0			0	0	0	0	0		0	0			0		0
0	3	1	1	1	1	0	0	0	4	5	6	2	2	2				0	0	1	0	0	0	0	0		0	0	0		0		0	0			0	0	0	0	0		0	0			0		0
0	3	1	1	1	1	0	0	0	2	3	4	1	2	2				0	0	1	0	0	0	0	0		0	0	0		0		0	0			0	0	0	0	0		0	0			0		0
1	3	1	1	1	1	0	0	0	29	30	31	3	3	3				0	0	0	0	0	0	0	0		0	0	0		0		0	0			0	0	0	0	0		0	0			0		0
0	3	1	1	1	1	0	0	0	27	28	29	3	3	1		1		0	0	0	0	0	0	0	0		0	0	0		0		0	0			0	0	0	0	0		0	0			0		0
1	3	1	1	1	1	0	0	0	2	3	4	1	2	2				0	0	0	0	0	0	0	0		0	0	0		0		0	0			0	0	0	0	0		0	0			0		0
1	3	1	1	1	1	0	0	0	1	2	3	1	1	1				0	0	0	0	0	0	0	0		0	0	0		0		0	0			0	0	0	0	0		0	0			0		0
1	1	3	0	0	1	0	0	0	-2	-1	0			1								0									0		0	0					0								0
1	3	1	1	1	1	0	0	0	81	82	83	1	1	1				0	0	0	0	0	0	0	0		0	0	0		0		0	0			0	0	0	0	0		0	0			0		0
0	3	1	1	1	1	0	0	0	47	48	49	1	3	3				0	0	0	0	0	0	0	0		0	0	0		0		0	0			0	0	0	0	0		0	0			0		0
0	3	1	1	1	1	0	0	0	48	49	50	3	3	3				0	0	0	0	0	0	0	0		0	0	0		0		0	0			0	0	0	0	0		0	0			0		0
1	3	1	1	1	1	0	0	0	26	27	28	3	3	3				0	0	0	0	0	0	0	0		0	0	0		0		0	0			0	0	0	0	0		0	0			0		0
0	3	1	1	1	1	0	0	0	27	28	29	1	1	1	1	1		0	0	0	0	0	0	0	0		0	0	0		0		0	0			0	0	0	0	0		0	0			0		0
1	3	1	1	1	1	0	0	0	2	3	4	1	1	1				0	1	0	0	0	0	0	0		0	0	0		0		0	0			0	0	0	0	0		0	0			0		0
0	3	1	1	1	1	0	0	0	1	2	3	1	1	1				0	1	0	0	0	0	0	0		0	0	0		0		0	0			0	0	0	0	0		0	0			0		0
0	2	2	0	1	1	0	0	0	-1	0	1		1	1						0	0	0					0	0	0		0		0	0				0	1				0	0			0
0	1	3	0	0	1	0	0	0	-2	-1	0			1								0									0		0	0					0								0
1	3	1	1	1	1	0	0	0	73	74	75	1	1	1				0	0	0	0	0	0	0	0		0	0	0		0		0	0			0	0	0	0	0		0	0			0		0
0	3	1	1	1	1	0	0	0	76	77	78	1	1	1				0	0	0	0	0	0	0	0		0	0	0		0		0	0			0	0	0	0	0		0	0			0		0
0	3	1	1	1	1	0	0	0	45	46	47	3	3	3				0	0	0	0	0	0	0	0		0	0	0		0		0	0			0	0	0	0	0		0	0			0		0
1	3	1	1	1	0	0	0	0	14	15	16	2	2	3				0	0	0	0	0	0	0	0		0	0	0		0		0	0			0	0	0	0	0		0	0			0		0
0	3	1	1	1	1	0	1	1	21	22	23	3	3	1		1		0	0	0	0	0	0	0	0		0	0	0		0		0	0			0	0	0	0	0		0	0			0		0
1	3	1	1	1	1	0	1	1	2	3	4	1	3	2				0	0	0	0	0	0	0	0		0	0	0		0		0	0			0	0	0	0	0		0	0			0		0
0	3	1	1	1	1	0	0	0	50	51	52	3	3	3				0	0	0	0	0	0	0	0		0	0	0		0		0	0			0	0	0	0	0		0	0			0		0
0	2	2	0	1	1	0	0	0	17	18	19		3	3						0	0	0					0	0	0		0		0	0				0	0				0	0			0
1	2	2	0	1	1	0	0	0	48	49	50		3	3						0	0	0					0	0	0		0		0	0				0	0				0	0			0
1	3	1	1	1	1	0	0	0	0	1	2	1	1	3				1	1	0	1	0	0	0	0		0	0	0		0		0	0			0	0	0	0	0		0	0			0		0
0	3	1	1	1	1	0	0	0	20	21	22	3	1	1	1	1		0	0	0	0	0	0	0	0		0	0	0		0		0	0			0	0	0	0	0		0	0			0		0
1	3	1	1	1	1	0	0	0	24	25	26	3	3	3				0	0	0	0	0	0	0	0		0	0	0		0		0	0			0	0	0	0	0		0	0			0		0
1	2	2	0	1	1	0	0	0	-1	0	1		1	1						0	0	0					0	0	0		0		0	0				0	0				0	0			0
1	1	3	0	0	1	0	0	0	-2	-1	0			1								0									0		0	0					0								0
0	1	2	0	1	0	0	0	0	27	28	29		3							0	0						0	0	0									0					0	0
1	1	2	0	1	0	0	0	0	24	25	26		3							0	0						0	0	0									0					0	0
1	1	2	0	1	0	0	0	0	-1	0	1		1							0	0						0	0	0									0					0	0
1	2	2	0	1	1	0	0	0	31	32	33		3	3						0	0	0					0	0	0		0		0	0				0	0				0	0			0
0	2	2	0	1	1	0	0	0	31	32	33		3	3						0	0	0					0	0	0		0		0	0				0	0				0	0			0
0	2	2	0	1	1	0	0	0	2	3	4		2	2						0	0	0					0	0	0		0		0	0				0	0				0	0			0
0	2	2	0	1	1	0	0	0	0	1	2		1	3						0	1	0					0	0	0		0		0	0				0	0				0	0			0
0	1	1	1	0	0	0	0	0	11	12	13	2						0	0				1	0	1	B											1			0	0								0
0	1	1	1	0	0	0	0	0	62	63	64	3						1	1				0	0	0												0			0	0								0
0	1	1	1	0	0	0	0	0	61	62	63	1						1	1				0	0	0												0			0	0								0
1	1	1	1	0	0	0	0	0	56	57	58	3						0	0				0	0	0												0			0	0								0
0	1	1	1	0	0	0	0	0	55	56	57	1						1	1				0	0	0												0			0	0								0
0	1	1	1	0	0	0	0	0	54	55	56	1						0	0				0	0	0												0			0	0								0
1	1	1	1	0	0	0	0	0	50	51	52	3						1	1				0	0	0												0			0	0								0
0	1	1	1	0	0	0	0	0	49	50	51	3						1	1				0	0	0												0			0	0								0
0	1	1	1	0	0	0	0	0	19	20	21	3						1	1				0	0	0												0			0	0								0
0	1	1	1	0	0	0	0	0	14	15	16	3						0	0				0	0	0												0			0	0								0
1	1	1	1	0	0	0	0	0	12	13	14	2						0	0				0	0	0												0			0	0								0
0	1	1	1	0	0	0	0	0	8	9	10	2						0	0				0	0	0												0			0	0								0
1	1	1	1	0	0	0	0	0	6	7	8	3						0	0				0	0	0												0			0	0								0
0	1	1	1	0	0	0	0	0	51	52	53	3						1	1				0	0	0												0			0	0								0
1	1	1	1	0	0	0	0	0	56	57	58	3						1	1				0	0	0												0			0	0								0
0	1	1	1	0	0	0	0	0	46	47	48	3						0	0				0	0	0												0			0	0								0
1	1	1	1	0	0	0	0	0	7	8	9	2						0	0				0	0	0												0			0	0								0
1	1	1	1	0	0	0	0	0	37	38	39	3						0	0				0	0	0												0			0	0								0
0	1	1	1	0	0	0	0	0	29	30	31	1			1			0	0				0	0	0												0			0	0								0
1	1	1	1	0	0	0	0	0	6	7	8	2						0	0				0	0	0												0			0	0								0
1	1	1	1	0	0	0	0	0	4	5	6	2						0	0				0	0	0												0			0	0								0
1	1	1	1	0	0	0	0	0	2	3	4	1						0	0				0	0	0												0			0	0								0
0	1	1	1	0	0	0	0	0	0	1	2	1						0	0				0	0	0												0			0	0								0
1	1	1	1	0	0	0	0	0	39	40	41	3						0	0				0	0	0												0			0	0								0
0	1	1	1	0	0	0	0	0	31	32	33	3						1	1				0	0	0												0			0	0								0
1	1	1	1	0	0	0	0	0	8	9	10	2						0	0				0	0	0												0			0	0								0
1	1	1	1	0	0	0	0	0	7	8	9	2						0	0				0	0	0												0			0	0								0
1	1	1	1	0	0	0	0	0	5	6	7	3						0	0				0	0	0												0			0	0								0
1	1	1	1	0	0	0	0	0	3	4	5	3						0	0				0	0	0												0			0	0								0
1	1	1	1	0	0	0	0	0	11	12	13	2						0	0				1	0	1	B											1			0	0								0
0	1	1	1	0	0	0	0	0	10	11	12	2						0	0				1	0	1	B											0			0	0								0
1	1	1	1	0	0	0	0	0	9	10	11	2						0	0				0	0	0												0			0	0								0
0	1	1	1	0	0	0	0	0	7	8	9	2						0	0				0	0	0												0			0	0								0
1	1	1	1	0	0	0	0	0	6	7	8	2						0	0				0	0	0												0			0	0								0
0	1	1	1	0	0	0	0	0	34	35	36	3						0	0				0	0	0												0			0	0								0
0	1	1	1	0	0	0	0	0	32	33	34	3						1	1				0	0	0												0			0	0								0
0	1	1	1	0	0	0	0	0	25	26	27	3			1			0	0				0	0	0												0			0	0								0
1	1	1	1	0	0	0	0	0	4	5	6	2						0	0				1	0	1	B											0			0	0								0
1	1	1	1	0	0	0	0	0	2	3	4	1						0	0				1	0	1	B											1			0	0								1
1	1	1	1	0	0	0	0	0	8	9	10	2						0	0				0	0	0												0			0	0								0
0	1	1	1	0	0	0	0	0	7	8	9	3						0	0				0	0	0												0			0	0								0
0	1	1	1	0	0	0	0	0	5	6	7	1						0	0				0	0	0												0			0	0								0
0	1	1	1	0	0	0	0	0	3	4	5	3						0	0				0	0	0												0			0	0								0
0	1	1	1	0	0	0	0	0	29	30	31	3						0	0				0	0	0												0			0	0								0
1	1	1	1	0	0	0	0	0	3	4	5	2						0	0				1	0	1	B											1			0	0								0
0	1	1	1	0	0	0	0	0	2	3	4	1						0	0				0	0	0												0			0	0								0
0	1	1	1	0	0	0	0	0	31	32	33	1			1			0	0				0	0	0												0			0	0								0
1	1	1	1	0	0	0	0	0	5	6	7	2						0	0				1	0	1	B											1			0	0								0
0	1	1	1	0	0	0	0	0	4	5	6	2						0	0				1	0	1	B											0			0	0								0
1	1	1	1	0	0	0	0	0	2	3	4	1						0	0				1	0	1	B											1			0	0								0
0	1	1	1	0	0	0	0	0	4	5	6	3						0	0				0	0	0												0			0	0								0
0	1	1	1	0	0	0	0	0	5	6	7	2						0	0				0	0	0												0			0	0								0
0	1	1	1	0	0	0	0	0	4	5	6	2						0	0				0	0	0												0			0	0								0
0	1	1	1	0	0	0	0	0	3	4	5	3						0	0				0	0	0												0			0	0								0
0	1	1	1	0	0	0	0	0	22	23	24	3						0	0				0	0	0												0			0	0								0
0	1	1	1	0	0	0	0	0	0	1	2	1						0	0				0	0	0												0			0	0								0
1	1	1	1	0	0	0	0	0	1	2	3	1						0	0				0	0	0												0			0	0								0
1	1	1	1	0	0	0	0	0	20	21	22	3						1	1				0	0	0												0			0	0								0
0	3	1	1	1	1	1	1	0	52	53	54	3	3	3				1	1	1	1	1	0	0	0		0	0	0		0		0	0			0	0	0	0	0		0	0			0		0
1	2	2	0	1	1	1	1	0	57	58	59		3	3				1	1	0	1	1					0	0	0		0		0	0				0	0				0	0			0
0	2	2	0	1	1	1	1	0	52	53	54		3	3				1	1	0	1	1					0	0	0		0		0	0				0	0				0	0			0
1	2	1	1	1	0	1	1	0	15	16	17	2	3					0	0	0	0		0	0	0		0	0	0								0	0		0	0		0	0					0
1	2	2	0	1	1	1	1	0	21	22	23		3	3						0	0	0					0	0	0		0		0	0				0	0				0	0			0
0	3	1	1	1	1	1	1	0	21	22	23	1	1	1				1	1	0	1	1	0	0	0		0	0	0		0		0	0			0	0	0	0	0		0	0			0		0
1	3	1	1	1	1	1	1	0	54	55	56	3	3	3				0	0	0	0	0	0	0	0		0	0	0		0		0	0			0	0	0	0	0		0	0			0		0
0	2	2	0	1	1	1	1	0	46	47	48		3	3						0	0	0					0	0	0		0		0	0				0	0				0	0			0
1	3	1	1	1	1	1	1	0	15	16	17	2	3	3				0	0	0	0	0	1	0	1	B	0	0	0		0		0	0			1	0	0	0	0		0	0			0		0
0	1	1	1	0	0	1	1	0	23	24	25	1						0	0				0	0	0												0			0	0								0
0	3	1	1	1	1	1	1	0	22	23	24	3	3	3				0	0	0	0	0	0	0	0		0	0	0		0		0	0			0	0	0	0	0		0	0			0		0
0	3	1	1	1	1	1	1	0	19	20	21	3	3	3				0	0	0	0	0	0	0	0		0	0	0		0		0	0			0	0	0	0	0		0	0			0		0
1	2	1	1	1	0	1	1	0	54	55	56	3	3					1	1	0	1		0	0	0		0	0	0								0	0		0	0		0	0					0
0	3	1	1	1	1	1	1	0	58	59	60	3	3	3				0	1	0	1	1	0	0	0		0	0	0		0		0	0			0	0	0	0	0		0	0			0		0
1	2	1	1	1	0	1	1	0	20	21	22	3	3					0	0	0	1		0	0	0		0	0	0								0	0		0	0		0	0					0
1	3	1	1	1	1	1	1	0	79	80	81	1	1	1				0	1	0	0	1	0	0	0		0	0	0		0		0	0			0	0	0	0	0		0	0			0		0
0	3	1	1	1	1	1	1	0	78	79	80	1	1	1				0	1	0	0	1	0	0	0		0	0	0		0		0	0			0	0	0	0	0		0	0			0		0
1	2	1	1	1	0	1	1	0	52	53	54	3	3					1	1	0	1		0	0	0		0	0	0								0	0		0	0		0	0					0
0	3	1	1	1	1	1	1	0	48	49	50	3	3	3				0	1	0	1	1	0	0	0		0	0	0		0		0	0			0	0	0	0	0		0	0			0		0
0	3	1	1	1	1	1	1	0	15	16	17	2	3	3				0	0	0	0	0	0	0	0		0	0	0		0		0	0			0	0	0	0	0		0	0			0		0
1	3	1	1	1	1	1	1	0	75	76	77	1	1	1				0	1	1	1	1	0	0	0		0	0	0		0		0	0			0	0	0	0	0		0	0			0		0
0	3	1	1	1	1	1	1	0	71	72	73	1	1	1				0	1	1	1	1	0	0	0		0	0	0		0		0	0			0	0	0	0	0		0	0			0		0
0	3	1	1	1	1	1	1	0	63	64	65	1	3	1				1	1	0	1	1	0	0	0		0	0	0		0		0	0			0	0	0	0	0		0	0			0		0
1	3	1	1	1	1	1	1	0	65	66	67	1	1	1				0	1	0	1	1	0	0	0		0	0	0		0		0	0			0	0	0	0	0		0	0			0		0
1	3	1	1	1	1	1	1	0	60	61	62	3	3	1				0	1	0	1	1	0	0	0		0	0	0		0		0	0			0	0	0	0	0		0	0			0		0
0	3	1	1	1	1	1	1	0	63	64	65	3	3	1				0	1	1	1	0	0	0	0		0	0	0		0		0	0			0	0	0	0	0		0	0			0		0
0	3	1	1	1	1	1	1	0	32	33	34	3	3	3				0	1	0	0	0	0	0	0		0	0	0		0		0	0			0	0	0	0	0		0	0			0		0
1	3	1	1	1	1	1	1	0	49	50	51	1	1	3				0	1	0	1	1	0	0	0		0	0	0		0		0	0			0	0	0	0	0		0	0			0		0
0	3	1	1	1	1	1	1	0	46	47	48	3	3	3				0	0	0	1	0	0	0	0		0	0	0		0		0	0			0	0	0	0	0		0	0			0		0
0	3	1	1	1	1	1	1	0	15	16	17	2	3	3				0	0	0	0	0	0	0	0		0	0	0		0		0	0			0	0	0	0	0		0	0			0		0
[truncated: 2,641 more rows]
[truncated: 61 more columns]
